# Supplementary material for: Pleiotropic Loci Associated With Foot Disorders and Common Periparturient Diseases in Holstein Cattle
Source: Front Genet. 2021 Dec 6;12:742934. doi: 10.3389/fgene.2021.742934 (PMC8685441; doi:10.3389/fgene.2021.742934)
Supplement: Supplementary file 2 [file DataSheet2.xlsx]

## Sheet: S1. SNPs + LD blocks
Table S1. Significant and suggestive SNPs detected in the two-trait linear mixed model association analysis and the linkage disequilibrium (LD) blocks they defined for sole ulcers (SU) and digital dermatitis (DD), SU and white line disease (WLD), DD and mastitis, DD and milk fever, and SU and metritis.
SNP is the most significant SNP in LD block and is listed in Table 1 of main text
								Trait 1						Trait 2
								Minor allele count			Minor allele frequency			Minor allele count			Minor allele frequency				Variance matrix for beta effects
Dataset (trait 1 and trait 2)	BTA	LD block start (bp)	LD block end (bp)	LD block length (kb)	SNP	SNP position (bp)	Minor/Major allele	Cases	Controls		Cases	Controls		Cases	Controls		Cases	Controls	Effect size for trait 1	Effect size for trait 2	Variance of effect size for trait 1	Covariance between effect sizes of trait 1 and 2	Variance of effect size for trait 2	P
SU and DD	1	125550933	125822143	271.21	BovineHD0100035768	125563251	A/G	101	124		0.3322	0.2412		79	146		0.3726	0.2409	0.185485	0.00463631	0.00108844	3.1266e-05	0.00145797	2.58292e-07	*
SU and DD	1	125550933	125822143	271.21	BovineHD0100035771	125565548	G/A	101	126		0.3322	0.2451		79	148		0.3726	0.2442	0.182609	0.00195226	0.00109141	3.18785e-05	0.00145841	4.2175e-07	†
SU and DD	1	125550933	125822143	271.21	BovineHD0100035773	125567245	T/C	101	126		0.3322	0.2451		79	148		0.3726	0.2442	0.182609	0.00195226	0.00109141	3.18785e-05	0.00145841	4.2175e-07	†
SU and DD	1	125550933	125822143	271.21	BovineHD0100035776	125570173	G/T	101	126		0.3322	0.2451		79	148		0.3726	0.2442	0.182609	0.00195226	0.00109141	3.18785e-05	0.00145841	4.2175e-07	†
SU and DD	1	125550933	125822143	271.21	BovineHD0100035780	125573042	G/A	101	126		0.3322	0.2451		79	148		0.3726	0.2442	0.182609	0.00195226	0.00109141	3.18785e-05	0.00145841	4.2175e-07	†
SU and DD	1	125550933	125822143	271.21	BovineHD0100035783	125576193	G/A	101	126		0.3322	0.2451		79	148		0.3726	0.2442	0.182609	0.00195226	0.00109141	3.18785e-05	0.00145841	4.2175e-07	†
SU and DD	1	125550933	125822143	271.21	BovineHD0100035788	125598084	G/A	104	128		0.3421	0.249		79	153		0.3726	0.2525	0.168082	-0.0123794	0.00106087	4.17511e-05	0.00139266	2.35297e-06	†
SU and DD	1	125550933	125822143	271.21	BovineHD4100000712	125598643	T/C	104	128		0.3421	0.249		79	153		0.3726	0.2525	0.168082	-0.0123794	0.00106087	4.17511e-05	0.00139266	2.35297e-06	†
SU and DD	1	125550933	125822143	271.21	BovineHD0100035789	125599413	C/T	104	128		0.3421	0.249		79	153		0.3726	0.2525	0.168082	-0.0123794	0.00106087	4.17511e-05	0.00139266	2.35297e-06	†
SU and DD	1	125550933	125822143	271.21	BovineHD0100035796	125608174	A/G	104	127		0.3421	0.2471		80	151		0.3774	0.2492	0.175844	-0.00786606	0.00103988	3.9491e-05	0.00137379	5.89028e-07	†
SU and DD	1	125550933	125822143	271.21	ARS-BFGL-NGS-113021	125609019	C/T	104	127		0.3421	0.2471		80	151		0.3774	0.2492	0.175844	-0.00786606	0.00103988	3.9491e-05	0.00137379	5.89028e-07	†
SU and DD	1	125550933	125822143	271.21	BovineHD0100035797	125609959	C/T	104	127		0.3421	0.2471		80	151		0.3774	0.2492	0.175844	-0.00786606	0.00103988	3.9491e-05	0.00137379	5.89028e-07	†
SU and DD	1	125550933	125822143	271.21	BovineHD0100035802	125627579	C/T	103	126		0.3388	0.2451		80	149		0.3774	0.2459	0.179414	-0.00415247	0.00103946	4.06908e-05	0.00137265	3.52034e-07	†
SU and DD	1	125550933	125822143	271.21	BovineHD0100035803	125628401	A/C	103	126		0.3388	0.2451		80	149		0.3774	0.2459	0.179414	-0.00415247	0.00103946	4.06908e-05	0.00137265	3.52034e-07	†
SU and DD	1	125550933	125822143	271.21	BovineHD0100035809	125643614	C/T	110	170		0.3618	0.3307		96	184		0.4528	0.3036	0.167419	0.0137528	0.000996818	2.35496e-05	0.00131759	1.26048e-06	†
SU and DD	1	125550933	125822143	271.21	BovineHD0100035810	125645094	G/A	110	170		0.3618	0.3307		96	184		0.4528	0.3036	0.167419	0.0137528	0.000996818	2.35496e-05	0.00131759	1.26048e-06	†
SU and DD	1	125550933	125822143	271.21	BovineHD0100035811	125647779	C/T	110	170		0.3618	0.3307		96	184		0.4528	0.3036	0.167419	0.0137528	0.000996818	2.35496e-05	0.00131759	1.26048e-06	†
SU and DD	1	125550933	125822143	271.21	BovineHD0100035812	125651634	A/G	110	170		0.3618	0.3307		96	184		0.4528	0.3036	0.167419	0.0137528	0.000996818	2.35496e-05	0.00131759	1.26048e-06	†
SU and DD	1	125550933	125822143	271.21	ARS-BFGL-NGS-25639	125653749	G/A	110	170		0.3618	0.3307		96	184		0.4528	0.3036	0.167419	0.0137528	0.000996818	2.35496e-05	0.00131759	1.26048e-06	†
SU and DD	1	125550933	125822143	271.21	BovineHD0100035813	125657858	T/C	110	170		0.3618	0.3307		96	184		0.4528	0.3036	0.167419	0.0137528	0.000996818	2.35496e-05	0.00131759	1.26048e-06	†
SU and DD	1	125550933	125822143	271.21	BovineHD0100035814	125659716	T/G	110	170		0.3618	0.3307		96	184		0.4528	0.3036	0.167419	0.0137528	0.000996818	2.35496e-05	0.00131759	1.26048e-06	†
SU and DD	1	125550933	125822143	271.21	BovineHD0100035815	125662491	A/C	110	170		0.3618	0.3307		96	184		0.4528	0.3036	0.167419	0.0137528	0.000996818	2.35496e-05	0.00131759	1.26048e-06	†
SU and DD	1	125550933	125822143	271.21	BovineHD0100035816	125663932	C/T	110	170		0.3618	0.3307		96	184		0.4528	0.3036	0.167419	0.0137528	0.000996818	2.35496e-05	0.00131759	1.26048e-06	†
SU and DD	1	125550933	125822143	271.21	BovineHD0100035817	125665287	A/G	110	170		0.3618	0.3307		96	184		0.4528	0.3036	0.167419	0.0137528	0.000996818	2.35496e-05	0.00131759	1.26048e-06	†
SU and DD	1	125550933	125822143	271.21	BovineHD0100035818	125666783	T/C	110	172		0.3618	0.3346		96	186		0.4528	0.3069	0.163121	0.0111483	0.00098971	2.35528e-05	0.00130622	2.28398e-06	†
SU and DD	1	125550933	125822143	271.21	BovineHD0100035819	125667414	C/T	110	170		0.3618	0.3307		96	184		0.4528	0.3036	0.167419	0.0137528	0.000996818	2.35496e-05	0.00131759	1.26048e-06	†
SU and DD	1	125550933	125822143	271.21	BovineHD0100035821	125668834	C/A	112	174		0.3684	0.3385		96	190		0.4528	0.3135	0.160304	0.00751369	0.000994469	2.53422e-05	0.00131194	3.72652e-06	†
SU and DD	1	125550933	125822143	271.21	BovineHD0100035822	125671886	G/A	112	172		0.3684	0.3346		96	188		0.4528	0.3102	0.160304	0.00751369	0.000994469	2.53422e-05	0.00131194	3.72652e-06	†
SU and DD	1	125550933	125822143	271.21	BovineHD0100035823	125673142	C/T	112	172		0.3684	0.3346		96	188		0.4528	0.3102	0.160304	0.00751369	0.000994469	2.53422e-05	0.00131194	3.72652e-06	†
SU and DD	1	125550933	125822143	271.21	BovineHD0100035824	125675981	G/A	112	174		0.3684	0.3385		96	190		0.4528	0.3135	0.165903	-0.0130064	0.000941047	2.99702e-05	0.00125276	6.84116e-07	†
SU and DD	1	125550933	125822143	271.21	BovineHD0100035827	125680453	C/A	112	172		0.3684	0.3346		96	188		0.4528	0.3102	0.165903	-0.0130064	0.000941047	2.99702e-05	0.00125276	6.84116e-07	†
SU and DD	1	125550933	125822143	271.21	BovineHD0100035828	125680990	C/T	122	192		0.4013	0.3735		104	210		0.4906	0.3465	0.165903	-0.0130064	0.000941047	2.99702e-05	0.00125276	6.84116e-07	†
SU and DD	1	125550933	125822143	271.21	BovineHD0100035829	125681850	G/A	122	192		0.4013	0.3735		104	210		0.4906	0.3465	0.160304	0.00751369	0.000994469	2.53422e-05	0.00131194	3.72652e-06	†
SU and DD	1	125550933	125822143	271.21	ARS-BFGL-NGS-100109	125683184	T/G	122	192		0.4013	0.3735		104	210		0.4906	0.3465	0.160304	0.00751369	0.000994469	2.53422e-05	0.00131194	3.72652e-06	†
SU and DD	1	125550933	125822143	271.21	BovineHD0100035830	125684156	C/T	112	172		0.3684	0.3346		96	188		0.4528	0.3102	0.160304	0.00751369	0.000994469	2.53422e-05	0.00131194	3.72652e-06	†
SU and DD	1	125550933	125822143	271.21	BovineHD0100035831	125685135	C/T	112	172		0.3684	0.3346		96	188		0.4528	0.3102	0.165903	-0.0130064	0.000941047	2.99702e-05	0.00125276	6.84116e-07	†
SU and DD	1	125550933	125822143	271.21	BovineHD0100035832	125688040	A/G	112	172		0.3684	0.3346		96	188		0.4528	0.3102	0.160304	0.00751369	0.000994469	2.53422e-05	0.00131194	3.72652e-06	†
SU and DD	1	125550933	125822143	271.21	BovineHD0100035833	125688941	T/C	122	192		0.4013	0.3735		104	210		0.4906	0.3465	0.160304	0.00751369	0.000994469	2.53422e-05	0.00131194	3.72652e-06	†
SU and DD	1	125550933	125822143	271.21	BovineHD0100035834	125689460	G/A	112	172		0.3684	0.3346		96	188		0.4528	0.3102	0.157196	-0.015402	0.000930566	3.05802e-05	0.00122724	2.34896e-06	†
SU and DD	1	125550933	125822143	271.21	BovineHD0100035835	125691064	G/T	112	172		0.3684	0.3346		96	188		0.4528	0.3102	0.157196	-0.015402	0.000930566	3.05802e-05	0.00122724	2.34896e-06	†
SU and DD	1	125550933	125822143	271.21	BovineHD0100035839	125699132	A/G	122	197		0.4013	0.3833		104	215		0.4906	0.3548	0.16091	-0.0131456	0.000935809	3.10428e-05	0.00123553	1.4348e-06	†
SU and DD	1	125550933	125822143	271.21	BovineHD0100035840	125699802	C/T	122	197		0.4013	0.3833		104	215		0.4906	0.3548	0.16091	-0.0131456	0.000935809	3.10428e-05	0.00123553	1.4348e-06	†
SU and DD	1	125550933	125822143	271.21	BovineHD0100035841	125700410	C/T	122	195		0.4013	0.3794		104	213		0.4906	0.3515	0.16091	-0.0131456	0.000935809	3.10428e-05	0.00123553	1.4348e-06	†
SU and DD	1	125550933	125822143	271.21	BovineHD0100035842	125700857	G/T	122	195		0.4013	0.3794		104	213		0.4906	0.3515	0.16091	-0.0131456	0.000935809	3.10428e-05	0.00123553	1.4348e-06	†
SU and DD	1	125550933	125822143	271.21	BovineHD0100035844	125702010	C/T	122	195		0.4013	0.3794		104	213		0.4906	0.3515	0.159888	-0.0180643	0.000922408	3.13102e-05	0.00121988	1.30178e-06	†
SU and DD	1	125550933	125822143	271.21	BovineHD0100035845	125702906	C/T	122	195		0.4013	0.3794		104	213		0.4906	0.3515	0.159888	-0.0180643	0.000922408	3.13102e-05	0.00121988	1.30178e-06	†
SU and DD	1	125550933	125822143	271.21	BovineHD0100035852	125721277	A/C	112	175		0.3684	0.3405		96	191		0.4528	0.3152	0.167245	-0.00812424	0.000930091	2.32803e-05	0.00124188	5.15978e-07	†
SU and DD	1	125550933	125822143	271.21	BovineHD0100035853	125726305	T/C	121	196		0.398	0.3813		104	213		0.4906	0.3515	0.169144	-0.0497881	0.00116878	5.21756e-05	0.00153237	2.68817e-06	†
SU and DD	1	125550933	125822143	271.21	BovineHD0100035854	125730219	G/T	121	196		0.398	0.3813		104	213		0.4906	0.3515	-0.123155	0.106818	0.000948341	7.97567e-05	0.00118304	3.79231e-06	†
SU and DD	1	125550933	125822143	271.21	BovineHD0100035855	125733990	A/G	112	175		0.3684	0.3405		96	191		0.4528	0.3152	0.186319	-0.0171627	0.00151727	0.000468459	0.00189554	3.44553e-06	†
SU and DD	1	125550933	125822143	271.21	BovineHD0100035857	125746980	G/A	112	175		0.3684	0.3405		96	191		0.4528	0.3152	0.194405	-0.0173878	0.00154242	0.000475825	0.00191887	1.55381e-06	†
SU and DD	1	125550933	125822143	271.21	BovineHD0100035858	125749025	A/G	114	180		0.375	0.3502		102	192		0.4811	0.3168	0.200616	-0.00101039	0.00148704	0.000452401	0.00186264	8.5783e-07	†
SU and DD	8	42926603	44642925	1716.32	BovineHD0800013406	44628587	T/C	64	68		0.2105	0.1323		29	103		0.1368	0.17	0.205163	-0.0865035	0.00230245	0.000690817	0.00298743	3.06361e-06	†
SU and DD	8	42926603	44642925	1716.32	BovineHD0800013408	44632844	T/C	63	66		0.2072	0.1284		29	100		0.1368	0.165	-0.0300445	0.157513	0.00105137	0.000317116	0.00120809	3.68498e-06	†
SU and DD	8	42926603	44642925	1716.32	BovineHD0800013412	44642925	G/A	67	71		0.2204	0.1381		31	107		0.1462	0.1766	-0.0300445	0.157513	0.00105137	0.000317116	0.00120809	3.68498e-06	†
SU and DD	14	81655298	81664096	8.798	BovineHD1400023802	81655298	G/T	57	68		0.1875	0.1323		23	102		0.1085	0.1683	-0.0300445	0.157513	0.00105137	0.000317116	0.00120809	3.68498e-06	†
SU and DD	14	81655298	81664096	8.798	BovineHD1400023806	81664096	G/A	57	68		0.1875	0.1323		23	102		0.1085	0.1683	0.192696	0.0847388	0.00167543	-2.68058e-05	0.001947	4.48386e-06	†
SU and WLD	8	42926603	44642925	1716.32	BovineHD0800013406	44628587	A/G	64	68		0.2105	0.1323		35	97		0.1496	0.1661	0.198425	0.057058	0.00160991	-2.46305e-05	0.00191624	4.33822e-06	†
SU and WLD	8	42926603	44642925	1716.32	BovineHD0800013408	44632844	G/T	63	66		0.2072	0.1284		34	95		0.1453	0.1627	0.0490145	0.190807	0.000996945	-9.75092e-06	0.00114221	2.11226e-07	*
SU and WLD	8	42926603	44642925	1716.32	BovineHD0800013412	44642925	C/T	67	71		0.2204	0.1381		38	100		0.1624	0.1712	-0.121098	0.132085	0.00112073	8.92111e-05	0.00123438	7.07119e-07	†
SU and WLD	17	41328134	41328134	0	BovineHD1700011766	41328134	C/T	42	32		0.1382	0.06226		16	58		0.06838	0.09932	-0.121098	0.132085	0.00112073	8.92111e-05	0.00123438	7.07119e-07	†
SU and WLD	27	37518206	38922466	1404.26	BovineHD2700011209	38898651	T/C	76	134		0.25	0.2607		86	124		0.3675	0.2123	-0.121098	0.132085	0.00112073	8.92111e-05	0.00123438	7.07119e-07	†
SU and WLD	27	37518206	38922466	1404.26	BovineHD2700011210	38901656	G/A	76	134		0.25	0.2607		86	124		0.3675	0.2123	-0.121098	0.132085	0.00112073	8.92111e-05	0.00123438	7.07119e-07	†
SU and WLD	27	37518206	38922466	1404.26	BovineHD2700011218	38922466	A/G	76	134		0.25	0.2607		86	124		0.3675	0.2123	0.13474	0.098389	0.00100934	-0.000116616	0.00131109	1.80741e-06	†
DD and mastitis	1	125550933	125822143	271.21	BovineHD0100035768	125563251	C/T	66	146		0.4342	0.2409		138	74		0.2771	0.2846	0.128939	0.105389	0.00104033	-0.000117335	0.00133517	2.96318e-06	†
DD and mastitis	1	125550933	125822143	271.21	BovineHD0100035771	125565548	C/T	66	148		0.4342	0.2442		139	75		0.2791	0.2885	0.128939	0.105389	0.00104033	-0.000117335	0.00133517	2.96318e-06	†
DD and mastitis	1	125550933	125822143	271.21	BovineHD0100035773	125567245	C/T	66	148		0.4342	0.2442		139	75		0.2791	0.2885	0.165868	0.0434358	0.0011933	-0.000111204	0.00161388	5.77265e-06	†
DD and mastitis	1	125550933	125822143	271.21	BovineHD0100035776	125570173	A/C	66	148		0.4342	0.2442		139	75		0.2791	0.2885	0.165868	0.0434358	0.0011933	-0.000111204	0.00161388	5.77265e-06	†
DD and mastitis	1	125550933	125822143	271.21	BovineHD0100035780	125573042	G/A	66	148		0.4342	0.2442		139	75		0.2791	0.2885	0.128939	0.105389	0.00104033	-0.000117335	0.00133517	2.96318e-06	†
DD and mastitis	1	125550933	125822143	271.21	BovineHD0100035783	125576193	C/T	66	148		0.4342	0.2442		139	75		0.2791	0.2885	0.148722	0.0947713	0.00104559	-0.000123995	0.00136822	5.55713e-07	†
DD and mastitis	1	125550933	125822143	271.21	BovineHD0100035788	125598084	C/T	66	153		0.4342	0.2525		140	79		0.2811	0.3038	0.152138	0.0728997	0.00112486	-0.000119818	0.00146497	4.3684e-06	†
DD and mastitis	1	125550933	125822143	271.21	BovineHD4100000712	125598643	G/A	66	153		0.4342	0.2525		140	79		0.2811	0.3038	0.152138	0.0728997	0.00112486	-0.000119818	0.00146497	4.3684e-06	†
DD and mastitis	1	125550933	125822143	271.21	BovineHD0100035789	125599413	C/T	66	153		0.4342	0.2525		140	79		0.2811	0.3038	0.152138	0.0728997	0.00112486	-0.000119818	0.00146497	4.3684e-06	†
DD and mastitis	1	125550933	125822143	271.21	BovineHD0100035796	125608174	A/G	67	151		0.4408	0.2492		140	78		0.2811	0.3	0.152138	0.0728997	0.00112486	-0.000119818	0.00146497	4.3684e-06	†
DD and mastitis	1	125550933	125822143	271.21	ARS-BFGL-NGS-113021	125609019	G/A	67	151		0.4408	0.2492		140	78		0.2811	0.3	0.152138	0.0728997	0.00112486	-0.000119818	0.00146497	4.3684e-06	†
DD and mastitis	1	125550933	125822143	271.21	BovineHD0100035797	125609959	T/C	67	151		0.4408	0.2492		140	78		0.2811	0.3	0.152138	0.0728997	0.00112486	-0.000119818	0.00146497	4.3684e-06	†
DD and mastitis	1	125550933	125822143	271.21	BovineHD0100035802	125627579	T/G	67	149		0.4408	0.2459		139	77		0.2791	0.2962	0.152138	0.0728997	0.00112486	-0.000119818	0.00146497	4.3684e-06	†
DD and mastitis	1	125550933	125822143	271.21	BovineHD0100035803	125628401	A/C	67	149		0.4408	0.2459		139	77		0.2791	0.2962	0.152138	0.0728997	0.00112486	-0.000119818	0.00146497	4.3684e-06	†
DD and mastitis	1	125550933	125822143	271.21	BovineHD0100035809	125643614	C/T	73	184		0.4803	0.3036		166	91		0.3333	0.35	0.152138	0.0728997	0.00112486	-0.000119818	0.00146497	4.3684e-06	†
DD and mastitis	1	125550933	125822143	271.21	BovineHD0100035810	125645094	A/G	73	184		0.4803	0.3036		166	91		0.3333	0.35	0.152138	0.0728997	0.00112486	-0.000119818	0.00146497	4.3684e-06	†
DD and mastitis	1	125550933	125822143	271.21	BovineHD0100035811	125647779	C/T	73	184		0.4803	0.3036		166	91		0.3333	0.35	0.152138	0.0728997	0.00112486	-0.000119818	0.00146497	4.3684e-06	†
DD and mastitis	1	125550933	125822143	271.21	BovineHD0100035812	125651634	A/G	73	184		0.4803	0.3036		166	91		0.3333	0.35	0.152399	0.0932178	0.00104307	-0.000122301	0.00137013	4.05714e-07	†
DD and mastitis	1	125550933	125822143	271.21	ARS-BFGL-NGS-25639	125653749	G/A	73	184		0.4803	0.3036		166	91		0.3333	0.35	0.16147	0.0704813	0.0010774	-0.000122078	0.00145016	7.74896e-07	†
DD and mastitis	1	125550933	125822143	271.21	BovineHD0100035813	125657858	C/A	73	184		0.4803	0.3036		166	91		0.3333	0.35	0.16147	0.0704813	0.0010774	-0.000122078	0.00145016	7.74896e-07	†
DD and mastitis	1	125550933	125822143	271.21	BovineHD0100035814	125659716	C/T	73	184		0.4803	0.3036		166	91		0.3333	0.35	0.16147	0.0704813	0.0010774	-0.000122078	0.00145016	7.74896e-07	†
DD and mastitis	1	125550933	125822143	271.21	BovineHD0100035815	125662491	C/T	73	184		0.4803	0.3036		166	91		0.3333	0.35	0.16147	0.0704813	0.0010774	-0.000122078	0.00145016	7.74896e-07	†
DD and mastitis	1	125550933	125822143	271.21	BovineHD0100035816	125663932	G/A	73	184		0.4803	0.3036		166	91		0.3333	0.35	0.150736	0.0786548	0.00106249	-0.000117123	0.00140715	1.75364e-06	†
DD and mastitis	1	125550933	125822143	271.21	BovineHD0100035817	125665287	G/T	73	184		0.4803	0.3036		166	91		0.3333	0.35	0.150736	0.0786548	0.00106249	-0.000117123	0.00140715	1.75364e-06	†
DD and mastitis	1	125550933	125822143	271.21	BovineHD0100035818	125666783	A/G	73	186		0.4803	0.3069		167	92		0.3353	0.3538	0.154972	0.0831183	0.00107114	-0.000120712	0.00141748	7.82983e-07	†
DD and mastitis	1	125550933	125822143	271.21	BovineHD0100035819	125667414	C/T	73	184		0.4803	0.3036		166	91		0.3333	0.35	0.154972	0.0831183	0.00107114	-0.000120712	0.00141748	7.82983e-07	†
DD and mastitis	1	125550933	125822143	271.21	BovineHD0100035822	125671886	C/T	73	188		0.4803	0.3102		168	93		0.3373	0.3577	0.154972	0.0831183	0.00107114	-0.000120712	0.00141748	7.82983e-07	†
DD and mastitis	1	125550933	125822143	271.21	BovineHD0100035823	125673142	G/T	73	188		0.4803	0.3102		168	93		0.3373	0.3577	0.154972	0.0831183	0.00107114	-0.000120712	0.00141748	7.82983e-07	†
DD and mastitis	1	125550933	125822143	271.21	BovineHD0100035827	125680453	C/T	73	188		0.4803	0.3102		168	93		0.3373	0.3577	0.150742	0.0777283	0.00105483	-0.000117562	0.00140089	1.67049e-06	†
DD and mastitis	1	125550933	125822143	271.21	BovineHD0100035828	125680990	C/T	79	210		0.5197	0.3465		181	108		0.3635	0.4154	0.150742	0.0777283	0.00105483	-0.000117562	0.00140089	1.67049e-06	†
DD and mastitis	1	125550933	125822143	271.21	BovineHD0100035829	125681850	A/C	79	210		0.5197	0.3465		181	108		0.3635	0.4154	0.157785	0.0458655	0.0010723	-0.000109082	0.00144537	4.52028e-06	†
DD and mastitis	1	125550933	125822143	271.21	ARS-BFGL-NGS-100109	125683184	T/C	79	210		0.5197	0.3465		181	108		0.3635	0.4154	0.149546	0.0928685	0.0011556	-0.000145627	0.00156696	2.08789e-06	†
DD and mastitis	1	125550933	125822143	271.21	BovineHD0100035830	125684156	T/G	73	188		0.4803	0.3102		168	93		0.3373	0.3577	-0.0512398	0.176709	0.000994851	-5.75006e-05	0.00122267	3.94173e-06	†
DD and mastitis	1	125550933	125822143	271.21	BovineHD0100035831	125685135	C/T	73	188		0.4803	0.3102		168	93		0.3373	0.3577	-0.103718	0.20164	0.00162254	-5.6687e-05	0.00182919	2.51427e-06	†
DD and mastitis	1	125550933	125822143	271.21	BovineHD0100035832	125688040	G/T	73	188		0.4803	0.3102		168	93		0.3373	0.3577	-0.119529	0.268101	0.00278401	-5.96795e-05	0.00314665	2.20341e-06	†
DD and mastitis	1	125550933	125822143	271.21	BovineHD0100035833	125688941	T/C	79	210		0.5197	0.3465		181	108		0.3635	0.4154	-0.119529	0.268101	0.00278401	-5.96795e-05	0.00314665	2.20341e-06	†
DD and mastitis	1	125550933	125822143	271.21	BovineHD0100035834	125689460	C/T	73	188		0.4803	0.3102		168	93		0.3373	0.3577	-0.103241	0.19383	0.0014845	-5.88509e-05	0.00182585	2.90025e-06	†
DD and mastitis	1	125550933	125822143	271.21	BovineHD0100035835	125691064	A/G	73	188		0.4803	0.3102		168	93		0.3373	0.3577	0.102094	0.171587	0.00105996	0.000161109	0.000946676	2.98262e-08	*
DD and mastitis	1	125550933	125822143	271.21	BovineHD0100035839	125699132	G/A	79	215		0.5197	0.3548		184	110		0.3695	0.4231	0.0989161	0.168776	0.00106104	0.00016278	0.000949376	5.99373e-08	*
DD and mastitis	1	125550933	125822143	271.21	BovineHD0100035840	125699802	T/C	79	215		0.5197	0.3548		184	110		0.3695	0.4231	0.0989161	0.168776	0.00106104	0.00016278	0.000949376	5.99373e-08	*
DD and mastitis	1	125550933	125822143	271.21	BovineHD0100035841	125700410	G/T	79	213		0.5197	0.3515		183	109		0.3675	0.4192	0.0989161	0.168776	0.00106104	0.00016278	0.000949376	5.99373e-08	*
DD and mastitis	1	125550933	125822143	271.21	BovineHD0100035842	125700857	G/A	79	213		0.5197	0.3515		183	109		0.3675	0.4192	0.0989161	0.168776	0.00106104	0.00016278	0.000949376	5.99373e-08	*
DD and mastitis	1	125550933	125822143	271.21	BovineHD0100035844	125702010	G/A	79	213		0.5197	0.3515		183	109		0.3675	0.4192	0.0989161	0.168776	0.00106104	0.00016278	0.000949376	5.99373e-08	*
DD and mastitis	1	125550933	125822143	271.21	BovineHD0100035845	125702906	G/A	79	213		0.5197	0.3515		183	109		0.3675	0.4192	0.0919138	0.154695	0.00102454	0.000163423	0.000924951	5.2172e-07	†
DD and mastitis	1	125550933	125822143	271.21	BovineHD0100035853	125726305	T/C	79	213		0.5197	0.3515		182	110		0.3655	0.4231	0.0919138	0.154695	0.00102454	0.000163423	0.000924951	5.2172e-07	†
DD and mastitis	1	125550933	125822143	271.21	BovineHD0100035854	125730219	C/T	79	213		0.5197	0.3515		182	110		0.3655	0.4231	0.0919138	0.154695	0.00102454	0.000163423	0.000924951	5.2172e-07	†
DD and mastitis	1	125550933	125822143	271.21	BovineHD0100035858	125749025	A/G	77	192		0.5066	0.3168		172	97		0.3454	0.3731	0.0939456	0.161859	0.00100984	0.000158602	0.000907402	1.19506e-07	*
DD and mastitis	1	125550933	125822143	271.21	BovineHD0100035885	125851156	C/T	57	133		0.375	0.2195		116	74		0.2329	0.2846	0.0939456	0.161859	0.00100984	0.000158602	0.000907402	1.19506e-07	*
DD and mastitis	28	33357088	33385923	28.835	BovineHD2800009006	33385923	C/T	29	229		0.1908	0.3779		183	75		0.3675	0.2885	0.0939456	0.161859	0.00100984	0.000158602	0.000907402	1.19506e-07	*
DD and milk fever	1	125550933	125822143	271.21	BovineHD0100035785	125585828	C/T	51	188		0.5543	0.3933		74	165		0.5286	0.3837	0.0887637	0.164119	0.00101246	0.000160932	0.000907861	1.18503e-07	*
DD and milk fever	1	125550933	125822143	271.21	BovineHD0100035800	125624770	A/C	56	211		0.6087	0.4414		80	187		0.5714	0.4349	0.0887637	0.164119	0.00101246	0.000160932	0.000907861	1.18503e-07	*
DD and milk fever	1	125550933	125822143	271.21	BovineHD0100035801	125625930	C/T	56	211		0.6087	0.4414		80	187		0.5714	0.4349	0.0814305	0.15539	0.000951342	0.000154088	0.000856508	2.95572e-07	*
DD and milk fever	1	125550933	125822143	271.21	BovineHD0100035802	125627579	G/A	42	116		0.4565	0.2427		44	114		0.3143	0.2651	0.0814305	0.15539	0.000951342	0.000154088	0.000856508	2.95572e-07	*
DD and milk fever	1	125550933	125822143	271.21	BovineHD0100035803	125628401	C/T	42	116		0.4565	0.2427		44	114		0.3143	0.2651	0.0814305	0.15539	0.000951342	0.000154088	0.000856508	2.95572e-07	*
DD and milk fever	1	125550933	125822143	271.21	BovineHD0100035805	125635681	A/G	56	211		0.6087	0.4414		80	187		0.5714	0.4349	0.0814305	0.15539	0.000951342	0.000154088	0.000856508	2.95572e-07	*
DD and milk fever	1	125550933	125822143	271.21	BovineHD0100035807	125637196	G/A	62	224		0.3261	0.5314		83	203		0.4071	0.5279	0.0814305	0.15539	0.000951342	0.000154088	0.000856508	2.95572e-07	*
DD and milk fever	1	125550933	125822143	271.21	BovineHD0100035809	125643614	T/C	48	154		0.5217	0.3222		61	141		0.4357	0.3279	0.0814305	0.15539	0.000951342	0.000154088	0.000856508	2.95572e-07	*
DD and milk fever	1	125550933	125822143	271.21	BovineHD0100035810	125645094	T/G	48	154		0.5217	0.3222		61	141		0.4357	0.3279	0.0814305	0.15539	0.000951342	0.000154088	0.000856508	2.95572e-07	*
DD and milk fever	1	125550933	125822143	271.21	BovineHD0100035811	125647779	A/C	48	154		0.5217	0.3222		61	141		0.4357	0.3279	0.0814305	0.15539	0.000951342	0.000154088	0.000856508	2.95572e-07	*
DD and milk fever	1	125550933	125822143	271.21	BovineHD0100035812	125651634	C/T	48	154		0.5217	0.3222		61	141		0.4357	0.3279	0.0814305	0.15539	0.000951342	0.000154088	0.000856508	2.95572e-07	*
DD and milk fever	1	125550933	125822143	271.21	ARS-BFGL-NGS-25639	125653749	A/G	48	154		0.5217	0.3222		61	141		0.4357	0.3279	0.0814305	0.15539	0.000951342	0.000154088	0.000856508	2.95572e-07	*
DD and milk fever	1	125550933	125822143	271.21	BovineHD0100035813	125657858	T/C	48	154		0.5217	0.3222		61	141		0.4357	0.3279	0.0777436	0.151331	0.000943194	0.000153535	0.00085059	6.21303e-07	†
DD and milk fever	1	125550933	125822143	271.21	BovineHD0100035814	125659716	C/T	48	154		0.5217	0.3222		61	141		0.4357	0.3279	0.0814305	0.15539	0.000951342	0.000154088	0.000856508	2.95572e-07	*
DD and milk fever	1	125550933	125822143	271.21	BovineHD0100035815	125662491	G/A	48	154		0.5217	0.3222		61	141		0.4357	0.3279	0.0817554	0.14528	0.000936349	0.000151617	0.000847041	1.15641e-06	†
DD and milk fever	1	125550933	125822143	271.21	BovineHD0100035816	125663932	C/A	48	154		0.5217	0.3222		61	141		0.4357	0.3279	0.0854431	0.149236	0.000944204	0.000152114	0.000852778	5.58078e-07	†
DD and milk fever	1	125550933	125822143	271.21	BovineHD0100035817	125665287	G/A	48	154		0.5217	0.3222		61	141		0.4357	0.3279	0.0854431	0.149236	0.000944204	0.000152114	0.000852778	5.58078e-07	†
DD and milk fever	1	125550933	125822143	271.21	BovineHD0100035819	125667414	C/A	48	154		0.5217	0.3222		61	141		0.4357	0.3279	0.0817554	0.14528	0.000936349	0.000151617	0.000847041	1.15641e-06	†
DD and milk fever	1	125550933	125822143	271.21	BovineHD0100035820	125667929	C/T	62	224		0.3261	0.5314		83	203		0.4071	0.5279	0.0854431	0.149236	0.000944204	0.000152114	0.000852778	5.58078e-07	†
DD and milk fever	1	125550933	125822143	271.21	BovineHD0100035828	125680990	G/A	52	175		0.5652	0.3661		66	161		0.4714	0.3744	0.068824	0.155071	0.000915197	0.000149722	0.000815265	2.99034e-07	*
DD and milk fever	1	125550933	125822143	271.21	BovineHD0100035829	125681850	C/A	52	175		0.5652	0.3661		66	161		0.4714	0.3744	0.068824	0.155071	0.000915197	0.000149722	0.000815265	2.99034e-07	*
DD and milk fever	1	125550933	125822143	271.21	ARS-BFGL-NGS-100109	125683184	C/T	52	175		0.5652	0.3661		66	161		0.4714	0.3744	0.068824	0.155071	0.000915197	0.000149722	0.000815265	2.99034e-07	*
DD and milk fever	1	125550933	125822143	271.21	BovineHD0100035833	125688941	G/A	52	175		0.5652	0.3661		66	161		0.4714	0.3744	0.0854431	0.149236	0.000944204	0.000152114	0.000852778	5.58078e-07	†
DD and milk fever	1	125550933	125822143	271.21	BovineHD0100035839	125699132	T/G	52	180		0.5652	0.3766		68	164		0.4857	0.3814	0.0854431	0.149236	0.000944204	0.000152114	0.000852778	5.58078e-07	†
DD and milk fever	1	125550933	125822143	271.21	BovineHD0100035840	125699802	C/T	52	180		0.5652	0.3766		68	164		0.4857	0.3814	0.0854431	0.149236	0.000944204	0.000152114	0.000852778	5.58078e-07	†
DD and milk fever	1	125550933	125822143	271.21	BovineHD0100035841	125700410	C/T	52	178		0.5652	0.3724		68	162		0.4857	0.3767	0.068824	0.155071	0.000915197	0.000149722	0.000815265	2.99034e-07	*
DD and milk fever	1	125550933	125822143	271.21	BovineHD0100035842	125700857	A/G	52	178		0.5652	0.3724		68	162		0.4857	0.3767	0.0854431	0.149236	0.000944204	0.000152114	0.000852778	5.58078e-07	†
DD and milk fever	1	125550933	125822143	271.21	BovineHD0100035844	125702010	T/C	52	178		0.5652	0.3724		68	162		0.4857	0.3767	0.0854431	0.149236	0.000944204	0.000152114	0.000852778	5.58078e-07	†
DD and milk fever	1	125550933	125822143	271.21	BovineHD0100035845	125702906	G/A	52	178		0.5652	0.3724		68	162		0.4857	0.3767	0.0613598	0.146155	0.000899902	0.000149926	0.000807439	1.54509e-06	†
DD and milk fever	1	125550933	125822143	271.21	BovineHD0100035853	125726305	G/T	52	179		0.5652	0.3745		68	163		0.4857	0.3791	0.0613598	0.146155	0.000899902	0.000149926	0.000807439	1.54509e-06	†
DD and milk fever	1	125550933	125822143	271.21	BovineHD0100035854	125730219	A/G	52	179		0.5652	0.3745		68	163		0.4857	0.3791	0.0646122	0.149725	0.000906227	0.000150535	0.000811757	8.13173e-07	†
DD and milk fever	1	125550933	125822143	271.21	BovineHD0100035858	125749025	C/T	50	158		0.5435	0.3305		58	150		0.4143	0.3488	0.0646122	0.149725	0.000906227	0.000150535	0.000811757	8.13173e-07	†
DD and milk fever	18	24087895	24329676	241.781	BovineHD1800007458	24087895	C/T	40	124		0.4348	0.2594		53	111		0.3786	0.2581	0.0646122	0.149725	0.000906227	0.000150535	0.000811757	8.13173e-07	†
DD and milk fever	28	34935232	35093950	158.718	BTB-00987935	35093950	G/T	36	217		0.3913	0.454		81	172		0.5786	0.4	0.0646122	0.149725	0.000906227	0.000150535	0.000811757	8.13173e-07	†
DD and milk fever	28	35837718	36740498	902.78	BovineHD2800010089	36740498	T/C	13	106		0.1413	0.2218		50	69		0.3571	0.1605	0.0814976	0.144848	0.0009416	0.000153428	0.000854443	1.3964e-06	†
DD and milk fever	28	35837718	36740498	902.78	BovineHD2800010153	36916301	C/T	3	52		0.03261	0.1088		30	25		0.2143	0.05814	0.0651761	0.148604	0.000893241	0.000146563	0.000800433	7.85556e-07	†
DD and milk fever	28	35837718	36740498	902.78	BovineHD2800010156	36926419	C/T	3	52		0.03261	0.1088		30	25		0.2143	0.05814	0.0651761	0.148604	0.000893241	0.000146563	0.000800433	7.85556e-07	†
DD and milk fever	28	38776483	42482917	3706.43	BovineHD2800011177	40061500	G/A	7	96		0.07609	0.2008		46	57		0.3286	0.1326	0.0814976	0.144848	0.0009416	0.000153428	0.000854443	1.3964e-06	†
SU and metritis	8	42926603	44642925	1716.32	BovineHD0800013408	44632844	T/G	61	59		0.2061	0.1277		51	69		0.1947	0.1391	0.0814976	0.144848	0.0009416	0.000153428	0.000854443	1.3964e-06	†
SU and metritis	8	42926603	44642925	1716.32	BovineHD0800013412	44642925	A/C	65	64		0.2196	0.1385		51	78		0.1947	0.1573	0.0615566	0.157488	0.000905557	0.000150424	0.000803408	2.22084e-07	*
SU and metritis	25	22127459	22966511	839.052	BovineHD2500006264	22127459	A/G	138	225		0.4662	0.487		144	219		0.5496	0.4415	0.186309	-0.0277344	0.00151972	0.000298964	0.00148984	4.0912e-06	†
SU and metritis	X	75319558	75610976	291.418	BovineHD3000022317	75319558	G/A	76	166		0.2568	0.3593		112	130		0.4275	0.2621	0.19517	-0.0203695	0.00154472	0.000304269	0.00151621	2.31198e-06	†
SU and metritis	X	75319558	75610976	291.418	BovineHD3000022324	75393744	A/G	76	166		0.2568	0.3593		112	130		0.4275	0.2621	0.20146	-0.0121453	0.00149003	0.000289503	0.00146419	9.61381e-07	†
SU and metritis	X	75319558	75610976	291.418	BovineHD3000022330	75412319	C/T	76	166		0.2568	0.3593		112	130		0.4275	0.2621	0.141735	-0.112994	0.0016131	0.000333828	0.00153057	3.69312e-06	†
SU and metritis	X	75319558	75610976	291.418	BovineHD3000022349	75500905	A/C	76	166		0.2568	0.3593		112	130		0.4275	0.2621	0.141735	-0.112994	0.0016131	0.000333828	0.00153057	3.69312e-06	†
* genome-wide significant (Bonferroni-corrected p < 0.05)
† genome-wide suggestive significance (Bonferroni-corrected p < 0.10)

## Sheet: S2. genes and fxns
Table S2. Genes that overlapped with linkage disequilibrium blocks defined from the genome-wide association analyses for sole ulcers (SU) and digital dermatitis (DD), SU and white line disease (WLD), DD and mastitis, DD and milk fever, and SU and metritis. Phenotypes associated with mouse knockout models of protein-coding genes and the functional relevance of the phenotype to the dataset, if appl…
Dataset(s)	Gene name	Gene description	Biotype	Chromosome	Start (bp)	End (bp)	Mouse knockout phenotype	Functional relevance (blank cells indicate the phenotype is not apparently functionally relevant)
DD and mastitis, SU and DD, DD and milk fever	SLC9A9	solute carrier family 9 member A9	Protein Coding	1	125043185	125706585	decreased body weight
DD and mastitis, SU and DD, DD and milk fever	SLC9A9	solute carrier family 9 member A9	Protein Coding	1	125043185	125706585	abnormal social investigation
DD and mastitis, SU and DD, DD and milk fever	SLC9A9	solute carrier family 9 member A9	Protein Coding	1	125043185	125706585	increased stereotypic behavior
DD and mastitis, SU and DD, DD and milk fever	SLC9A9	solute carrier family 9 member A9	Protein Coding	1	125043185	125706585	increased grooming behavior
DD and mastitis, SU and DD, DD and milk fever	SLC9A9	solute carrier family 9 member A9	Protein Coding	1	125043185	125706585	abnormal huddling behavior
DD and mastitis, SU and DD, DD and milk fever	SLC9A9	solute carrier family 9 member A9	Protein Coding	1	125043185	125706585	abnormal CNS synaptic transmission
DD and mastitis, SU and DD, DD and milk fever	SLC9A9	solute carrier family 9 member A9	Protein Coding	1	125043185	125706585	abnormal excitatory postsynaptic potential
DD and mastitis, SU and DD, DD and milk fever	SLC9A9	solute carrier family 9 member A9	Protein Coding	1	125043185	125706585	decreased thermal nociceptive threshold
DD and mastitis, SU and DD, DD and milk fever	SLC9A9	solute carrier family 9 member A9	Protein Coding	1	125043185	125706585	abnormal pH regulation
DD and mastitis, SU and DD, DD and milk fever	SLC9A9	solute carrier family 9 member A9	Protein Coding	1	125043185	125706585	abnormal miniature excitatory postsynaptic currents
DD and mastitis, SU and DD, DD and milk fever	SLC9A9	solute carrier family 9 member A9	Protein Coding	1	125043185	125706585	abnormal neuron physiology
DD and mastitis, SU and DD, DD and milk fever	SLC9A9	solute carrier family 9 member A9	Protein Coding	1	125043185	125706585	abnormal behavior
DD and mastitis, SU and DD, DD and milk fever	SLC9A9	solute carrier family 9 member A9	Protein Coding	1	125043185	125706585	abnormal brain wave pattern
DD and mastitis, SU and DD, DD and milk fever	SLC9A9	solute carrier family 9 member A9	Protein Coding	1	125043185	125706585	abnormal cell physiology
DD and mastitis, SU and DD, DD and milk fever	SLC9A9	solute carrier family 9 member A9	Protein Coding	1	125043185	125706585	abnormal miniature inhibitory postsynaptic currents
DD and mastitis, SU and DD, DD and milk fever	SLC9A9	solute carrier family 9 member A9	Protein Coding	1	125043185	125706585	abnormal allogrooming behavior
DD and mastitis, SU and DD, DD and milk fever	SLC9A9	solute carrier family 9 member A9	Protein Coding	1	125043185	125706585	abnormal habituation
DD and mastitis, SU and DD, DD and milk fever	SLC9A9	solute carrier family 9 member A9	Protein Coding	1	125043185	125706585	decreased vocalization
DD and mastitis, SU and DD, DD and milk fever	SLC9A9	solute carrier family 9 member A9	Protein Coding	1	125043185	125706585	abnormal response to social novelty
DD and mastitis, SU and DD, DD and milk fever	SLC9A9	solute carrier family 9 member A9	Protein Coding	1	125043185	125706585	abnormal social recognition
DD and mastitis, SU and DD, DD and milk fever	SLC9A9	solute carrier family 9 member A9	Protein Coding	1	125043185	125706585	abnormal social play behavior
DD and mastitis, SU and DD, DD and milk fever	SLC9A9	solute carrier family 9 member A9	Protein Coding	1	125043185	125706585	abnormal olfactory behavior
DD and mastitis, SU and DD, DD and milk fever	SLC9A9	solute carrier family 9 member A9	Protein Coding	1	125043185	125706585	abnormal synaptic vesicle exocytosis
DD and mastitis, SU and DD, DD and milk fever	TRNAM-CAU	tRNA-Met	tRNA	1	125669103	125669175
DD and mastitis, SU and DD, DD and milk fever	LOC112447746	uncharacterized LOC112447746	lncRNA	1	125778241	125792625
SU and WLD	CHRNA6	cholinergic receptor nicotinic alpha 6 subunit	Protein Coding	27	37507363	37522016	abnormal brain morphology
SU and WLD	THAP1	THAP domain containing 1	Protein Coding	27	37544991	37553519	decreased brain size
SU and WLD	THAP1	THAP domain containing 1	Protein Coding	27	37544991	37553519	anophthalmia
SU and WLD	THAP1	THAP domain containing 1	Protein Coding	27	37544991	37553519	abnormal cornea morphology
SU and WLD	THAP1	THAP domain containing 1	Protein Coding	27	37544991	37553519	abnormal gait	abnormal gait (probably neurologic)
SU and WLD	THAP1	THAP domain containing 1	Protein Coding	27	37544991	37553519	abnormal embryo size
SU and WLD	THAP1	THAP domain containing 1	Protein Coding	27	37544991	37553519	abnormal chorioallantoic fusion
SU and WLD	THAP1	THAP domain containing 1	Protein Coding	27	37544991	37553519	abnormal axon extension
SU and WLD	THAP1	THAP domain containing 1	Protein Coding	27	37544991	37553519	abnormal cerebellum dentate nucleus morphology
SU and WLD	THAP1	THAP domain containing 1	Protein Coding	27	37544991	37553519	increased grip strength
SU and WLD	THAP1	THAP domain containing 1	Protein Coding	27	37544991	37553519	abnormal retinal blood vessel morphology
SU and WLD	THAP1	THAP domain containing 1	Protein Coding	27	37544991	37553519	embryonic lethality, complete penetrance
SU and WLD	THAP1	THAP domain containing 1	Protein Coding	27	37544991	37553519	lethality throughout fetal growth and development, complete penetrance
SU and WLD	THAP1	THAP domain containing 1	Protein Coding	27	37544991	37553519	preweaning lethality, complete penetrance
SU and WLD	THAP1	THAP domain containing 1	Protein Coding	27	37544991	37553519	enlarged brain ventricles
SU and WLD	THAP1	THAP domain containing 1	Protein Coding	27	37544991	37553519	absent liver
SU and WLD	THAP1	THAP domain containing 1	Protein Coding	27	37544991	37553519	embryonic lethality prior to tooth bud stage
SU and WLD	RNF170	ring finger protein 170	Protein Coding	27	37557497	37591026	abnormal gait	abnormal gait (probably neurologic)
SU and WLD	RNF170	ring finger protein 170	Protein Coding	27	37557497	37591026	impaired limb coordination
SU and WLD	RNF170	ring finger protein 170	Protein Coding	27	37557497	37591026	increased thermal nociceptive threshold
SU and WLD	RNF170	ring finger protein 170	Protein Coding	27	37557497	37591026	abnormal muscle physiology
SU and WLD	RNF170	ring finger protein 170	Protein Coding	27	37557497	37591026	decreased grip strength
SU and WLD	HOOK3	hook microtubule tethering protein 3	Protein Coding	27	37591149	37679670	decreased bone mineral density	bone
SU and WLD	HOOK3	hook microtubule tethering protein 3	Protein Coding	27	37591149	37679670	abnormal lung morphology
SU and WLD	HOOK3	hook microtubule tethering protein 3	Protein Coding	27	37591149	37679670	decreased body length
SU and WLD	HOOK3	hook microtubule tethering protein 3	Protein Coding	27	37591149	37679670	hyperactivity
SU and WLD	HOOK3	hook microtubule tethering protein 3	Protein Coding	27	37591149	37679670	decreased circulating triglyceride level
SU and WLD	HOOK3	hook microtubule tethering protein 3	Protein Coding	27	37591149	37679670	short tibia	bone
SU and WLD	HOOK3	hook microtubule tethering protein 3	Protein Coding	27	37591149	37679670	increased circulating alkaline phosphatase level
SU and WLD	HOOK3	hook microtubule tethering protein 3	Protein Coding	27	37591149	37679670	decreased circulating glucose level	glucose metabolism
SU and WLD	HOOK3	hook microtubule tethering protein 3	Protein Coding	27	37591149	37679670	increased mean corpuscular hemoglobin
SU and WLD	HOOK3	hook microtubule tethering protein 3	Protein Coding	27	37591149	37679670	decreased total body fat amount	adipose/fat
SU and WLD	HOOK3	hook microtubule tethering protein 3	Protein Coding	27	37591149	37679670	increased grip strength
SU and WLD	HOOK3	hook microtubule tethering protein 3	Protein Coding	27	37591149	37679670	decreased bone mineral content	bone
SU and WLD	HOOK3	hook microtubule tethering protein 3	Protein Coding	27	37591149	37679670	preweaning lethality, incomplete penetrance
SU and WLD	FNTA	farnesyltransferase, CAAX box, alpha	Protein Coding	27	37703749	37727643	decreased body length
SU and WLD	FNTA	farnesyltransferase, CAAX box, alpha	Protein Coding	27	37703749	37727643	abnormal embryo size
SU and WLD	FNTA	farnesyltransferase, CAAX box, alpha	Protein Coding	27	37703749	37727643	abnormal coat/hair pigmentation
SU and WLD	FNTA	farnesyltransferase, CAAX box, alpha	Protein Coding	27	37703749	37727643	decreased circulating serum albumin level
SU and WLD	FNTA	farnesyltransferase, CAAX box, alpha	Protein Coding	27	37703749	37727643	preweaning lethality, complete penetrance
SU and WLD	FNTA	farnesyltransferase, CAAX box, alpha	Protein Coding	27	37703749	37727643	embryonic lethality prior to organogenesis
SU and WLD	FNTA	farnesyltransferase, CAAX box, alpha	Protein Coding	27	37703749	37727643	embryonic lethality prior to tooth bud stage
SU and WLD	POMK	protein-O-mannose kinase	Protein Coding	27	37731912	37749416	tremors
SU and WLD	POMK	protein-O-mannose kinase	Protein Coding	27	37731912	37749416	abnormal dentate gyrus morphology
SU and WLD	POMK	protein-O-mannose kinase	Protein Coding	27	37731912	37749416	abnormal cerebellum morphology
SU and WLD	POMK	protein-O-mannose kinase	Protein Coding	27	37731912	37749416	abnormal cerebellar foliation
SU and WLD	POMK	protein-O-mannose kinase	Protein Coding	27	37731912	37749416	ectopic Purkinje cell
SU and WLD	POMK	protein-O-mannose kinase	Protein Coding	27	37731912	37749416	hydrocephaly
SU and WLD	POMK	protein-O-mannose kinase	Protein Coding	27	37731912	37749416	male infertility
SU and WLD	POMK	protein-O-mannose kinase	Protein Coding	27	37731912	37749416	reduced sensorimotor gating
SU and WLD	POMK	protein-O-mannose kinase	Protein Coding	27	37731912	37749416	ectopic cerebellar granule cells
SU and WLD	POMK	protein-O-mannose kinase	Protein Coding	27	37731912	37749416	abnormal cerebellar cortex morphology
SU and WLD	POMK	protein-O-mannose kinase	Protein Coding	27	37731912	37749416	abnormal neuronal migration
SU and WLD	POMK	protein-O-mannose kinase	Protein Coding	27	37731912	37749416	increased chemical nociceptive threshold
SU and WLD	POMK	protein-O-mannose kinase	Protein Coding	27	37731912	37749416	decreased prepulse inhibition
SU and WLD	POMK	protein-O-mannose kinase	Protein Coding	27	37731912	37749416	impaired cued conditioning behavior
SU and WLD	POMK	protein-O-mannose kinase	Protein Coding	27	37731912	37749416	abnormal cerebellar layer morphology
SU and WLD	POMK	protein-O-mannose kinase	Protein Coding	27	37731912	37749416	abnormal cerebellar granule cell migration
SU and WLD	POMK	protein-O-mannose kinase	Protein Coding	27	37731912	37749416	abnormal Purkinje cell migration
SU and WLD	POMK	protein-O-mannose kinase	Protein Coding	27	37731912	37749416	decreased grip strength
SU and WLD	POMK	protein-O-mannose kinase	Protein Coding	27	37731912	37749416	abnormal head shape
SU and WLD	HGSNAT	heparan-alpha-glucosaminide N-acetyltransferase	Protein Coding	27	37757167	37791081	increased bone mineral density	bone
SU and WLD	HGSNAT	heparan-alpha-glucosaminide N-acetyltransferase	Protein Coding	27	37757167	37791081	increased leukocyte cell number	immune
SU and WLD	HGSNAT	heparan-alpha-glucosaminide N-acetyltransferase	Protein Coding	27	37757167	37791081	enlarged liver
SU and WLD	HGSNAT	heparan-alpha-glucosaminide N-acetyltransferase	Protein Coding	27	37757167	37791081	abnormal hepatocyte morphology
SU and WLD	HGSNAT	heparan-alpha-glucosaminide N-acetyltransferase	Protein Coding	27	37757167	37791081	enlarged spleen	immune
SU and WLD	HGSNAT	heparan-alpha-glucosaminide N-acetyltransferase	Protein Coding	27	37757167	37791081	enlarged lymph nodes	immune
SU and WLD	HGSNAT	heparan-alpha-glucosaminide N-acetyltransferase	Protein Coding	27	37757167	37791081	abnormal cerebral cortex morphology
SU and WLD	HGSNAT	heparan-alpha-glucosaminide N-acetyltransferase	Protein Coding	27	37757167	37791081	abnormal Purkinje cell morphology
SU and WLD	HGSNAT	heparan-alpha-glucosaminide N-acetyltransferase	Protein Coding	27	37757167	37791081	abnormal CNS glial cell morphology
SU and WLD	HGSNAT	heparan-alpha-glucosaminide N-acetyltransferase	Protein Coding	27	37757167	37791081	abnormal lung morphology
SU and WLD	HGSNAT	heparan-alpha-glucosaminide N-acetyltransferase	Protein Coding	27	37757167	37791081	increased anxiety-related response
SU and WLD	HGSNAT	heparan-alpha-glucosaminide N-acetyltransferase	Protein Coding	27	37757167	37791081	hypoactivity
SU and WLD	HGSNAT	heparan-alpha-glucosaminide N-acetyltransferase	Protein Coding	27	37757167	37791081	premature death
SU and WLD	HGSNAT	heparan-alpha-glucosaminide N-acetyltransferase	Protein Coding	27	37757167	37791081	decreased vertical activity
SU and WLD	HGSNAT	heparan-alpha-glucosaminide N-acetyltransferase	Protein Coding	27	37757167	37791081	short tibia	bone
SU and WLD	HGSNAT	heparan-alpha-glucosaminide N-acetyltransferase	Protein Coding	27	37757167	37791081	increased circulating alanine transaminase level
SU and WLD	HGSNAT	heparan-alpha-glucosaminide N-acetyltransferase	Protein Coding	27	37757167	37791081	increased circulating alkaline phosphatase level
SU and WLD	HGSNAT	heparan-alpha-glucosaminide N-acetyltransferase	Protein Coding	27	37757167	37791081	increased liver weight
SU and WLD	HGSNAT	heparan-alpha-glucosaminide N-acetyltransferase	Protein Coding	27	37757167	37791081	astrocytosis
SU and WLD	HGSNAT	heparan-alpha-glucosaminide N-acetyltransferase	Protein Coding	27	37757167	37791081	abnormal nervous system morphology
SU and WLD	HGSNAT	heparan-alpha-glucosaminide N-acetyltransferase	Protein Coding	27	37757167	37791081	abnormal bone structure	bone
SU and WLD	HGSNAT	heparan-alpha-glucosaminide N-acetyltransferase	Protein Coding	27	37757167	37791081	increased lean body mass
SU and WLD	HGSNAT	heparan-alpha-glucosaminide N-acetyltransferase	Protein Coding	27	37757167	37791081	abnormal proximal convoluted tubule morphology
SU and WLD	HGSNAT	heparan-alpha-glucosaminide N-acetyltransferase	Protein Coding	27	37757167	37791081	increased spleen weight	immune
SU and WLD	HGSNAT	heparan-alpha-glucosaminide N-acetyltransferase	Protein Coding	27	37757167	37791081	increased lymphocyte cell number	immune
SU and WLD	HGSNAT	heparan-alpha-glucosaminide N-acetyltransferase	Protein Coding	27	37757167	37791081	abnormal lysosome morphology
SU and WLD	HGSNAT	heparan-alpha-glucosaminide N-acetyltransferase	Protein Coding	27	37757167	37791081	abnormal cholesterol homeostasis
SU and WLD	HGSNAT	heparan-alpha-glucosaminide N-acetyltransferase	Protein Coding	27	37757167	37791081	increased blood urea nitrogen level
SU and WLD	HGSNAT	heparan-alpha-glucosaminide N-acetyltransferase	Protein Coding	27	37757167	37791081	abnormal enzyme/coenzyme activity
SU and WLD	HGSNAT	heparan-alpha-glucosaminide N-acetyltransferase	Protein Coding	27	37757167	37791081	increased circulating potassium level
SU and WLD	HGSNAT	heparan-alpha-glucosaminide N-acetyltransferase	Protein Coding	27	37757167	37791081	abnormal mitochondrial morphology
SU and WLD	HGSNAT	heparan-alpha-glucosaminide N-acetyltransferase	Protein Coding	27	37757167	37791081	abnormal Kupffer cell morphology
SU and WLD	HGSNAT	heparan-alpha-glucosaminide N-acetyltransferase	Protein Coding	27	37757167	37791081	microgliosis
SU and WLD	HGSNAT	heparan-alpha-glucosaminide N-acetyltransferase	Protein Coding	27	37757167	37791081	decreased total body fat amount	adipose/fat
SU and WLD	HGSNAT	heparan-alpha-glucosaminide N-acetyltransferase	Protein Coding	27	37757167	37791081	increased bone mineral content	bone
SU and WLD	HGSNAT	heparan-alpha-glucosaminide N-acetyltransferase	Protein Coding	27	37757167	37791081	abnormal ventricle myocardium morphology
SU and WLD	HGSNAT	heparan-alpha-glucosaminide N-acetyltransferase	Protein Coding	27	37757167	37791081	abnormal bronchus epithelium morphology
SU and WLD	HGSNAT	heparan-alpha-glucosaminide N-acetyltransferase	Protein Coding	27	37757167	37791081	abnormal glycosaminoglycan level
SU and WLD	HGSNAT	heparan-alpha-glucosaminide N-acetyltransferase	Protein Coding	27	37757167	37791081	abnormal mitochondrial crista morphology
SU and WLD	HGSNAT	heparan-alpha-glucosaminide N-acetyltransferase	Protein Coding	27	37757167	37791081	enlarged urinary bladder
SU and WLD	INTS10	integrator complex subunit 10	Protein Coding	27	37798691	37832197	abnormal heart morphology
SU and WLD	INTS10	integrator complex subunit 10	Protein Coding	27	37798691	37832197	abnormal pericardium morphology
SU and WLD	INTS10	integrator complex subunit 10	Protein Coding	27	37798691	37832197	abnormal embryo size
SU and WLD	INTS10	integrator complex subunit 10	Protein Coding	27	37798691	37832197	abnormal embryo turning
SU and WLD	INTS10	integrator complex subunit 10	Protein Coding	27	37798691	37832197	abnormal chorioallantoic fusion
SU and WLD	INTS10	integrator complex subunit 10	Protein Coding	27	37798691	37832197	abnormal neural tube closure
SU and WLD	INTS10	integrator complex subunit 10	Protein Coding	27	37798691	37832197	impaired pupillary reflex
SU and WLD	INTS10	integrator complex subunit 10	Protein Coding	27	37798691	37832197	preweaning lethality, complete penetrance
SU and WLD	INTS10	integrator complex subunit 10	Protein Coding	27	37798691	37832197	embryonic lethality prior to tooth bud stage
SU and WLD	CSGALNACT1	chondroitin sulfate N-acetylgalactosaminyltransferase 1	Protein Coding	27	37895018	38233887	axial skeleton hypoplasia
SU and WLD	CSGALNACT1	chondroitin sulfate N-acetylgalactosaminyltransferase 1	Protein Coding	27	37895018	38233887	abnormal cartilage morphology	cartilage
SU and WLD	CSGALNACT1	chondroitin sulfate N-acetylgalactosaminyltransferase 1	Protein Coding	27	37895018	38233887	short limbs	bone
SU and WLD	CSGALNACT1	chondroitin sulfate N-acetylgalactosaminyltransferase 1	Protein Coding	27	37895018	38233887	decreased body length
SU and WLD	CSGALNACT1	chondroitin sulfate N-acetylgalactosaminyltransferase 1	Protein Coding	27	37895018	38233887	decreased body weight
SU and WLD	CSGALNACT1	chondroitin sulfate N-acetylgalactosaminyltransferase 1	Protein Coding	27	37895018	38233887	decreased anxiety-related response
SU and WLD	CSGALNACT1	chondroitin sulfate N-acetylgalactosaminyltransferase 1	Protein Coding	27	37895018	38233887	postnatal growth retardation
SU and WLD	CSGALNACT1	chondroitin sulfate N-acetylgalactosaminyltransferase 1	Protein Coding	27	37895018	38233887	short tibia	bone
SU and WLD	CSGALNACT1	chondroitin sulfate N-acetylgalactosaminyltransferase 1	Protein Coding	27	37895018	38233887	short femur	bone
SU and WLD	CSGALNACT1	chondroitin sulfate N-acetylgalactosaminyltransferase 1	Protein Coding	27	37895018	38233887	decreased width of hypertrophic chondrocyte zone	chondrocyte
SU and WLD	CSGALNACT1	chondroitin sulfate N-acetylgalactosaminyltransferase 1	Protein Coding	27	37895018	38233887	abnormal long bone epiphyseal plate proliferative zone	bone
SU and WLD	CSGALNACT1	chondroitin sulfate N-acetylgalactosaminyltransferase 1	Protein Coding	27	37895018	38233887	short humerus	bone
SU and WLD	CSGALNACT1	chondroitin sulfate N-acetylgalactosaminyltransferase 1	Protein Coding	27	37895018	38233887	decreased long bone epiphyseal plate size	bone
SU and WLD	CSGALNACT1	chondroitin sulfate N-acetylgalactosaminyltransferase 1	Protein Coding	27	37895018	38233887	disorganized long bone epiphyseal plate	bone
SU and WLD	CSGALNACT1	chondroitin sulfate N-acetylgalactosaminyltransferase 1	Protein Coding	27	37895018	38233887	proportional dwarf
SU and WLD	LOC112444635	uncharacterized LOC112444635	lncRNA	27	38055851	38058807
SU and WLD	SH2D4A	SH2 domain containing 4A	Protein Coding	27	38241768	38307784	no abnormal phenotype detected
SU and WLD	LOC112444596	uncharacterized LOC112444596	lncRNA	27	38360801	38464336
SU and WLD	LOC112444597	uncharacterized LOC112444597	lncRNA	27	38368311	38371060
SU and WLD	PSD3	pleckstrin and Sec7 domain containing 3	Protein Coding	27	38464447	38958167	tremors
SU and WLD	PSD3	pleckstrin and Sec7 domain containing 3	Protein Coding	27	38464447	38958167	hypoactivity
SU and WLD	PSD3	pleckstrin and Sec7 domain containing 3	Protein Coding	27	38464447	38958167
DD and mastitis	KCNMA1	potassium calcium-activated channel subfamily M alpha 1	Protein Coding	28	32610164	33387551	tremors
DD and mastitis	KCNMA1	potassium calcium-activated channel subfamily M alpha 1	Protein Coding	28	32610164	33387551	decreased body weight
DD and mastitis	KCNMA1	potassium calcium-activated channel subfamily M alpha 1	Protein Coding	28	32610164	33387551	abnormal locomotor behavior	abnormal gait (probably neurologic)
DD and mastitis	KCNMA1	potassium calcium-activated channel subfamily M alpha 1	Protein Coding	28	32610164	33387551	ataxia
DD and mastitis	KCNMA1	potassium calcium-activated channel subfamily M alpha 1	Protein Coding	28	32610164	33387551	unidirectional circling
DD and mastitis	KCNMA1	potassium calcium-activated channel subfamily M alpha 1	Protein Coding	28	32610164	33387551	impaired coordination
DD and mastitis	KCNMA1	potassium calcium-activated channel subfamily M alpha 1	Protein Coding	28	32610164	33387551	abnormal gait	abnormal gait (probably neurologic)
DD and mastitis	KCNMA1	potassium calcium-activated channel subfamily M alpha 1	Protein Coding	28	32610164	33387551	short stride length
DD and mastitis	KCNMA1	potassium calcium-activated channel subfamily M alpha 1	Protein Coding	28	32610164	33387551	impaired swimming
DD and mastitis	KCNMA1	potassium calcium-activated channel subfamily M alpha 1	Protein Coding	28	32610164	33387551	abnormal digestive system physiology
DD and mastitis	KCNMA1	potassium calcium-activated channel subfamily M alpha 1	Protein Coding	28	32610164	33387551	abnormal postnatal growth
DD and mastitis	KCNMA1	potassium calcium-activated channel subfamily M alpha 1	Protein Coding	28	32610164	33387551	decreased litter size
DD and mastitis	KCNMA1	potassium calcium-activated channel subfamily M alpha 1	Protein Coding	28	32610164	33387551	increased blinking frequency
DD and mastitis	KCNMA1	potassium calcium-activated channel subfamily M alpha 1	Protein Coding	28	32610164	33387551	abnormal motor capabilities/coordination/movement	abnormal gait (probably neurologic)
DD and mastitis	KCNMA1	potassium calcium-activated channel subfamily M alpha 1	Protein Coding	28	32610164	33387551	premature death
DD and mastitis	KCNMA1	potassium calcium-activated channel subfamily M alpha 1	Protein Coding	28	32610164	33387551	abnormal ear morphology
DD and mastitis	KCNMA1	potassium calcium-activated channel subfamily M alpha 1	Protein Coding	28	32610164	33387551	impaired ability to fire action potentials
DD and mastitis	KCNMA1	potassium calcium-activated channel subfamily M alpha 1	Protein Coding	28	32610164	33387551	abnormal eye blink conditioning behavior
DD and mastitis	KCNMA1	potassium calcium-activated channel subfamily M alpha 1	Protein Coding	28	32610164	33387551	increased systemic arterial blood pressure
DD and mastitis	KCNMA1	potassium calcium-activated channel subfamily M alpha 1	Protein Coding	28	32610164	33387551	increased synaptic depression
DD and mastitis	KCNMA1	potassium calcium-activated channel subfamily M alpha 1	Protein Coding	28	32610164	33387551	urinary incontinence
DD and mastitis	KCNMA1	potassium calcium-activated channel subfamily M alpha 1	Protein Coding	28	32610164	33387551	abnormal channel response
DD and mastitis	KCNMA1	potassium calcium-activated channel subfamily M alpha 1	Protein Coding	28	32610164	33387551	abnormal feces composition
DD and mastitis	KCNMA1	potassium calcium-activated channel subfamily M alpha 1	Protein Coding	28	32610164	33387551	increased muscle relaxation
DD and mastitis	KCNMA1	potassium calcium-activated channel subfamily M alpha 1	Protein Coding	28	32610164	33387551	cochlear outer hair cell degeneration
DD and mastitis	KCNMA1	potassium calcium-activated channel subfamily M alpha 1	Protein Coding	28	32610164	33387551	abnormal cochlear inner hair cell physiology
DD and mastitis	KCNMA1	potassium calcium-activated channel subfamily M alpha 1	Protein Coding	28	32610164	33387551	increased susceptibility to noise-induced hearing loss
DD and mastitis	KCNMA1	potassium calcium-activated channel subfamily M alpha 1	Protein Coding	28	32610164	33387551	Deiters cell degeneration
DD and mastitis	KCNMA1	potassium calcium-activated channel subfamily M alpha 1	Protein Coding	28	32610164	33387551	abnormal distortion product otoacoustic emission
DD and mastitis	KCNMA1	potassium calcium-activated channel subfamily M alpha 1	Protein Coding	28	32610164	33387551	absent distortion product otoacoustic emissions
DD and mastitis	KCNMA1	potassium calcium-activated channel subfamily M alpha 1	Protein Coding	28	32610164	33387551	sensorineural hearing loss
DD and mastitis	KCNMA1	potassium calcium-activated channel subfamily M alpha 1	Protein Coding	28	32610164	33387551	abnormal cochlear IHC afferent innervation pattern
DD and mastitis	KCNMA1	potassium calcium-activated channel subfamily M alpha 1	Protein Coding	28	32610164	33387551	decreased susceptibility to noise-induced hearing loss
DD and mastitis	KCNMA1	potassium calcium-activated channel subfamily M alpha 1	Protein Coding	28	32610164	33387551	abnormal action potential
DD and mastitis	KCNMA1	potassium calcium-activated channel subfamily M alpha 1	Protein Coding	28	32610164	33387551	abnormal muscle contractility
DD and mastitis	KCNMA1	potassium calcium-activated channel subfamily M alpha 1	Protein Coding	28	32610164	33387551	increased apoptosis
DD and mastitis	KCNMA1	potassium calcium-activated channel subfamily M alpha 1	Protein Coding	28	32610164	33387551	abnormal cochlear nerve fiber response
DD and mastitis	KCNMA1	potassium calcium-activated channel subfamily M alpha 1	Protein Coding	28	32610164	33387551	abnormal hearing electrophysiology
DD and mastitis	KCNMA1	potassium calcium-activated channel subfamily M alpha 1	Protein Coding	28	32610164	33387551	decreased total body fat amount	adipose/fat
DD and mastitis	KCNMA1	potassium calcium-activated channel subfamily M alpha 1	Protein Coding	28	32610164	33387551	abnormal urinary bladder physiology
DD and mastitis	KCNMA1	potassium calcium-activated channel subfamily M alpha 1	Protein Coding	28	32610164	33387551	increased urination frequency
DD and milk fever	MIR346	microRNA 346	miRNA	28	41000073	41000167
DD and milk fever	C28H10orf99	chromosome 28 C10orf99 homolog	Protein Coding	28	39143732	39153822
DD and milk fever	GRID1	glutamate ionotropic receptor delta type subunit 1	Protein Coding	28	40404330	41089781	decreased body weight
DD and milk fever	GRID1	glutamate ionotropic receptor delta type subunit 1	Protein Coding	28	40404330	41089781	cochlear outer hair cell degeneration
DD and milk fever	GRID1	glutamate ionotropic receptor delta type subunit 1	Protein Coding	28	40404330	41089781	decreased endocochlear potential
DD and milk fever	GRID1	glutamate ionotropic receptor delta type subunit 1	Protein Coding	28	40404330	41089781	type IV spiral ligament fibrocyte degeneration
DD and milk fever	GRID1	glutamate ionotropic receptor delta type subunit 1	Protein Coding	28	40404330	41089781	increased susceptibility to noise-induced hearing loss
DD and milk fever	GRID1	glutamate ionotropic receptor delta type subunit 1	Protein Coding	28	40404330	41089781	abnormal distortion product otoacoustic emission
DD and milk fever	GRID1	glutamate ionotropic receptor delta type subunit 1	Protein Coding	28	40404330	41089781	absent distortion product otoacoustic emissions
DD and milk fever	GRID1	glutamate ionotropic receptor delta type subunit 1	Protein Coding	28	40404330	41089781	abnormal auditory brainstem response
DD and milk fever	GRID1	glutamate ionotropic receptor delta type subunit 1	Protein Coding	28	40404330	41089781	impaired hearing
DD and milk fever	GRID1	glutamate ionotropic receptor delta type subunit 1	Protein Coding	28	40404330	41089781	increased or absent threshold for auditory brainstem response
SU and metritis	LOC101907315	uncharacterized LOC101907315	lncRNA	25	22872742	22914653
DD and milk fever	LOC101907562	GATA zinc finger domain-containing protein 15	Protein Coding	28	42127730	42136948
DD and milk fever	LOC101907998	uncharacterized LOC101907998	lncRNA	28	35832531	35848018
DD and milk fever	LOC104971021	uncharacterized LOC104971021	lncRNA	28	35093822	35115833
SU and metritis	LOC104976380	uncharacterized LOC104976380	lncRNA	X	75561469	75567701
SU and metritis	LOC112444290	uncharacterized LOC112444290	lncRNA	25	22586381	22594439
SU and metritis	TRNAC-GCA	tRNA-Cys	tRNA	25	22248523	22248594
SU and metritis	TRNAG-CCC	tRNA-Gly	tRNA	25	22713230	22713302
DD and milk fever	LOC112444744	uncharacterized LOC112444744	lncRNA	28	41871799	41875127
DD and milk fever	LOC112444747	uncharacterized LOC112444747	Protein Coding	28	42032329	42074298
DD and milk fever	LOC112444750	anthrax toxin receptor-like	Protein Coding	28	42074735	42116706
DD and milk fever	LOC112444752	uncharacterized LOC112444752	Protein Coding	28	42187979	42219404
DD and milk fever	LOC112444758	uncharacterized LOC112444758	lncRNA	28	41604948	41625500
DD and milk fever	LOC112444766	uncharacterized LOC112444766	lncRNA	28	39438157	39461383
WLD and ketosis	LOC112447890	uncharacterized LOC112447890	lncRNA	8	78748155	78753715
DD and milk fever	RGR	retinal G protein coupled receptor	Protein Coding	28	39216737	39227368	abnormal eye physiology
DD and milk fever	RGR	retinal G protein coupled receptor	Protein Coding	28	39216737	39227368	abnormal eye electrophysiology
DD and milk fever	RBP3	retinol binding protein 3	Protein Coding	28	42245562	42255103	abnormal cell death
DD and milk fever	RBP3	retinol binding protein 3	Protein Coding	28	42245562	42255103	abnormal salivary gland morphology
DD and milk fever	RBP3	retinol binding protein 3	Protein Coding	28	42245562	42255103	decreased salivation
DD and milk fever	RBP3	retinol binding protein 3	Protein Coding	28	42245562	42255103	enlarged thymus	immune
DD and milk fever	RBP3	retinol binding protein 3	Protein Coding	28	42245562	42255103	increased thymocyte number	immune
DD and milk fever	RBP3	retinol binding protein 3	Protein Coding	28	42245562	42255103	increased Leydig cell number
DD and milk fever	RBP3	retinol binding protein 3	Protein Coding	28	42245562	42255103	seminiferous tubule degeneration
DD and milk fever	RBP3	retinol binding protein 3	Protein Coding	28	42245562	42255103	increased sensitivity to skin irradiation
DD and milk fever	RBP3	retinol binding protein 3	Protein Coding	28	42245562	42255103	decreased body weight
DD and milk fever	RBP3	retinol binding protein 3	Protein Coding	28	42245562	42255103	increased metastatic potential
DD and milk fever	RBP3	retinol binding protein 3	Protein Coding	28	42245562	42255103	abnormal circulating insulin level	glucose metabolism
DD and milk fever	RBP3	retinol binding protein 3	Protein Coding	28	42245562	42255103	salivary gland inflammation
DD and milk fever	RBP3	retinol binding protein 3	Protein Coding	28	42245562	42255103	abnormal pancreas morphology
DD and milk fever	RBP3	retinol binding protein 3	Protein Coding	28	42245562	42255103	increased tumor incidence
DD and milk fever	RBP3	retinol binding protein 3	Protein Coding	28	42245562	42255103	increased T cell derived lymphoma incidence	immune
DD and milk fever	RBP3	retinol binding protein 3	Protein Coding	28	42245562	42255103	increased lung adenocarcinoma incidence
DD and milk fever	RBP3	retinol binding protein 3	Protein Coding	28	42245562	42255103	premature death
DD and milk fever	RBP3	retinol binding protein 3	Protein Coding	28	42245562	42255103	abnormal gland morphology
DD and milk fever	RBP3	retinol binding protein 3	Protein Coding	28	42245562	42255103	abnormal double-positive T cell morphology	immune
DD and milk fever	RBP3	retinol binding protein 3	Protein Coding	28	42245562	42255103	abnormal CD4-positive, alpha beta T cell morphology	immune
DD and milk fever	RBP3	retinol binding protein 3	Protein Coding	28	42245562	42255103	decreased circulating insulin level	glucose metabolism
DD and milk fever	RBP3	retinol binding protein 3	Protein Coding	28	42245562	42255103	increased insulin sensitivity	glucose metabolism
DD and milk fever	RBP3	retinol binding protein 3	Protein Coding	28	42245562	42255103	decreased insulin secretion	glucose metabolism
DD and milk fever	RBP3	retinol binding protein 3	Protein Coding	28	42245562	42255103	abnormal cell cycle
DD and milk fever	RBP3	retinol binding protein 3	Protein Coding	28	42245562	42255103	testicular atrophy
DD and milk fever	RBP3	retinol binding protein 3	Protein Coding	28	42245562	42255103	abnormal parotid gland morphology
DD and milk fever	RBP3	retinol binding protein 3	Protein Coding	28	42245562	42255103	abnormal submandibular gland morphology
DD and milk fever	RBP3	retinol binding protein 3	Protein Coding	28	42245562	42255103	abnormal cone electrophysiology
DD and milk fever	RBP3	retinol binding protein 3	Protein Coding	28	42245562	42255103	insulitis	glucose metabolism
DD and milk fever	RBP3	retinol binding protein 3	Protein Coding	28	42245562	42255103	increased incidence of tumors by UV-induction
DD and milk fever	RBP3	retinol binding protein 3	Protein Coding	28	42245562	42255103	increased susceptibility to autoimmune diabetes	immune
DD and milk fever	RBP3	retinol binding protein 3	Protein Coding	28	42245562	42255103	decreased testis weight
DD and milk fever	RBP3	retinol binding protein 3	Protein Coding	28	42245562	42255103	increased thymus weight	immune
DD and milk fever	RBP3	retinol binding protein 3	Protein Coding	28	42245562	42255103	decreased regulatory T cell number	immune
DD and milk fever	RBP3	retinol binding protein 3	Protein Coding	28	42245562	42255103	abnormal CD8-positive, alpha beta T cell morphology	immune
DD and milk fever	RBP3	retinol binding protein 3	Protein Coding	28	42245562	42255103	increased T cell number	immune
DD and milk fever	RBP3	retinol binding protein 3	Protein Coding	28	42245562	42255103	decreased double-positive T cell number	immune
DD and milk fever	RBP3	retinol binding protein 3	Protein Coding	28	42245562	42255103	decreased T cell proliferation	immune
DD and milk fever	RBP3	retinol binding protein 3	Protein Coding	28	42245562	42255103	abnormal pancreatic islet morphology
DD and milk fever	RBP3	retinol binding protein 3	Protein Coding	28	42245562	42255103	abnormal pancreatic beta cell morphology
DD and milk fever	RBP3	retinol binding protein 3	Protein Coding	28	42245562	42255103	abnormal exocrine pancreas morphology
DD and milk fever	RBP3	retinol binding protein 3	Protein Coding	28	42245562	42255103	impaired glucose tolerance	glucose metabolism
DD and milk fever	RBP3	retinol binding protein 3	Protein Coding	28	42245562	42255103	decreased circulating glucose level	glucose metabolism
DD and milk fever	RBP3	retinol binding protein 3	Protein Coding	28	42245562	42255103	decreased apoptosis
DD and milk fever	RBP3	retinol binding protein 3	Protein Coding	28	42245562	42255103	abnormal retinal progenitor cell morphology
DD and milk fever	RBP3	retinol binding protein 3	Protein Coding	28	42245562	42255103	abnormal retinal bipolar cell morphology
DD and milk fever	RBP3	retinol binding protein 3	Protein Coding	28	42245562	42255103	decreased retinal ganglion cell number
DD and milk fever	RBP3	retinol binding protein 3	Protein Coding	28	42245562	42255103	increased CD4-positive, alpha beta T cell number	immune
DD and milk fever	RBP3	retinol binding protein 3	Protein Coding	28	42245562	42255103	increased CD8-positive, alpha-beta T cell number	immune
DD and milk fever	RBP3	retinol binding protein 3	Protein Coding	28	42245562	42255103	thin retinal outer nuclear layer
DD and milk fever	RBP3	retinol binding protein 3	Protein Coding	28	42245562	42255103	increased interferon-gamma secretion
DD and milk fever	RBP3	retinol binding protein 3	Protein Coding	28	42245562	42255103	increased interleukin-4 secretion	immune
DD and milk fever	RBP3	retinol binding protein 3	Protein Coding	28	42245562	42255103	increased lung non-small cell carcinoma incidence
DD and milk fever	RBP3	retinol binding protein 3	Protein Coding	28	42245562	42255103	decreased pancreas weight
DD and milk fever	RBP3	retinol binding protein 3	Protein Coding	28	42245562	42255103	decreased pancreatic islet number
DD and milk fever	RBP3	retinol binding protein 3	Protein Coding	28	42245562	42255103	small pancreatic islets
DD and milk fever	RBP3	retinol binding protein 3	Protein Coding	28	42245562	42255103	increased histiocytic sarcoma incidence
DD and milk fever	RBP3	retinol binding protein 3	Protein Coding	28	42245562	42255103	abnormal base-excision repair
DD and milk fever	RBP3	retinol binding protein 3	Protein Coding	28	42245562	42255103	decreased total body fat amount	adipose/fat
DD and milk fever	RBP3	retinol binding protein 3	Protein Coding	28	42245562	42255103	increased reproductive system tumor incidence
DD and milk fever	RBP3	retinol binding protein 3	Protein Coding	28	42245562	42255103	abnormal double-strand DNA break repair
DD and milk fever	RBP3	retinol binding protein 3	Protein Coding	28	42245562	42255103	abnormal fat cell differentiation	adipose/fat
DD and milk fever	RBP3	retinol binding protein 3	Protein Coding	28	42245562	42255103	increased lymphoma incidence	immune
DD and milk fever	RBP3	retinol binding protein 3	Protein Coding	28	42245562	42255103	abnormal exorbital lacrimal gland morphology
DD and milk fever	RBP3	retinol binding protein 3	Protein Coding	28	42245562	42255103	increased adipocyte glucose uptake	adipose/fat
DD and milk fever	RBP3	retinol binding protein 3	Protein Coding	28	42245562	42255103	abnormal photoreceptor outer segment morphology
DD and milk fever	RBP3	retinol binding protein 3	Protein Coding	28	42245562	42255103	abnormal eye electrophysiology
DD and milk fever	RBP3	retinol binding protein 3	Protein Coding	28	42245562	42255103	retinal photoreceptor degeneration
DD and milk fever	RBP3	retinol binding protein 3	Protein Coding	28	42245562	42255103	thin retinal outer nuclear layer
DD and milk fever	RBP3	retinol binding protein 3	Protein Coding	28	42245562	42255103	short photoreceptor outer segment
DD and milk fever	SNCG	synuclein gamma	Protein Coding	28	41570937	41575651	amyloidosis
DD and milk fever	SNCG	synuclein gamma	Protein Coding	28	41570937	41575651	paralysis
DD and milk fever	SNCG	synuclein gamma	Protein Coding	28	41570937	41575651	paresis
DD and milk fever	SNCG	synuclein gamma	Protein Coding	28	41570937	41575651	decreased motor neuron number
DD and milk fever	SNCG	synuclein gamma	Protein Coding	28	41570937	41575651	abnormal trigeminal nerve morphology
DD and milk fever	SNCG	synuclein gamma	Protein Coding	28	41570937	41575651	impaired coordination
DD and milk fever	SNCG	synuclein gamma	Protein Coding	28	41570937	41575651	abnormal gait	abnormal gait (probably neurologic)
DD and milk fever	SNCG	synuclein gamma	Protein Coding	28	41570937	41575651	short stride length
DD and milk fever	SNCG	synuclein gamma	Protein Coding	28	41570937	41575651	hunched posture
DD and milk fever	SNCG	synuclein gamma	Protein Coding	28	41570937	41575651	limb grasping
DD and milk fever	SNCG	synuclein gamma	Protein Coding	28	41570937	41575651	abnormal motor coordination/balance
DD and milk fever	SNCG	synuclein gamma	Protein Coding	28	41570937	41575651	impaired righting response
DD and milk fever	SNCG	synuclein gamma	Protein Coding	28	41570937	41575651	impaired balance
DD and milk fever	SNCG	synuclein gamma	Protein Coding	28	41570937	41575651	premature death
DD and milk fever	SNCG	synuclein gamma	Protein Coding	28	41570937	41575651	gliosis
DD and milk fever	SNCG	synuclein gamma	Protein Coding	28	41570937	41575651	abnormal sciatic nerve morphology
DD and milk fever	SNCG	synuclein gamma	Protein Coding	28	41570937	41575651	neuron degeneration
DD and milk fever	SNCG	synuclein gamma	Protein Coding	28	41570937	41575651	astrocytosis
DD and milk fever	SNCG	synuclein gamma	Protein Coding	28	41570937	41575651	abnormal nervous system morphology
DD and milk fever	SNCG	synuclein gamma	Protein Coding	28	41570937	41575651	abnormal myelin sheath morphology
DD and milk fever	SNCG	synuclein gamma	Protein Coding	28	41570937	41575651	abnormal ventral spinal root morphology
DD and milk fever	SNCG	synuclein gamma	Protein Coding	28	41570937	41575651	abnormal dorsal spinal root morphology
DD and milk fever	SNCG	synuclein gamma	Protein Coding	28	41570937	41575651	microgliosis
DD and milk fever	SNCG	synuclein gamma	Protein Coding	28	41570937	41575651	decreased dopaminergic neuron number
DD and milk fever	SNCG	synuclein gamma	Protein Coding	28	41570937	41575651	decreased susceptibility to dopaminergic neuron neurotoxicity
DD and milk fever	ANXA8L1	annexin A8-like 1	Protein Coding	28	41953896	41970251	increased circulating magnesium level
DD and milk fever	ANXA8L1	annexin A8-like 1	Protein Coding	28	41953896	41970251	impaired leukocyte tethering or rolling	immune
DD and milk fever	GLUD1	glutamate dehydrogenase 1	Protein Coding	28	41609012	41649016	decreased circulating insulin level	glucose metabolism
DD and milk fever	GLUD1	glutamate dehydrogenase 1	Protein Coding	28	41609012	41649016	decreased insulin secretion	glucose metabolism
DD and milk fever	GLUD1	glutamate dehydrogenase 1	Protein Coding	28	41609012	41649016	abnormal enzyme/coenzyme activity
DD and milk fever	GLUD1	glutamate dehydrogenase 1	Protein Coding	28	41609012	41649016	disorganized pancreatic islets
DD and milk fever	GLUD1	glutamate dehydrogenase 1	Protein Coding	28	41609012	41649016	decreased body weight
DD and milk fever	GLUD1	glutamate dehydrogenase 1	Protein Coding	28	41609012	41649016	cochlear outer hair cell degeneration
DD and milk fever	GLUD1	glutamate dehydrogenase 1	Protein Coding	28	41609012	41649016	decreased endocochlear potential
DD and milk fever	GLUD1	glutamate dehydrogenase 1	Protein Coding	28	41609012	41649016	type IV spiral ligament fibrocyte degeneration
DD and milk fever	GLUD1	glutamate dehydrogenase 1	Protein Coding	28	41609012	41649016	increased susceptibility to noise-induced hearing loss
DD and milk fever	GLUD1	glutamate dehydrogenase 1	Protein Coding	28	41609012	41649016	abnormal distortion product otoacoustic emission
DD and milk fever	GLUD1	glutamate dehydrogenase 1	Protein Coding	28	41609012	41649016	absent distortion product otoacoustic emissions
DD and milk fever	GLUD1	glutamate dehydrogenase 1	Protein Coding	28	41609012	41649016	abnormal auditory brainstem response
DD and milk fever	GLUD1	glutamate dehydrogenase 1	Protein Coding	28	41609012	41649016	impaired hearing
DD and milk fever	GLUD1	glutamate dehydrogenase 1	Protein Coding	28	41609012	41649016	increased or absent threshold for auditory brainstem response
DD and milk fever	GNAO1	G protein subunit alpha o1	Protein Coding	18	24256712	24436697	tremors
DD and milk fever	GNAO1	G protein subunit alpha o1	Protein Coding	18	24256712	24436697	sporadic seizures
DD and milk fever	GNAO1	G protein subunit alpha o1	Protein Coding	18	24256712	24436697	decreased body weight
DD and milk fever	GNAO1	G protein subunit alpha o1	Protein Coding	18	24256712	24436697	decreased body size
DD and milk fever	GNAO1	G protein subunit alpha o1	Protein Coding	18	24256712	24436697	abnormal social investigation
DD and milk fever	GNAO1	G protein subunit alpha o1	Protein Coding	18	24256712	24436697	abnormal locomotor behavior	abnormal gait (probably neurologic)
DD and milk fever	GNAO1	G protein subunit alpha o1	Protein Coding	18	24256712	24436697	unidirectional circling
DD and milk fever	GNAO1	G protein subunit alpha o1	Protein Coding	18	24256712	24436697	hyperactivity
DD and milk fever	GNAO1	G protein subunit alpha o1	Protein Coding	18	24256712	24436697	hypoactivity
DD and milk fever	GNAO1	G protein subunit alpha o1	Protein Coding	18	24256712	24436697	impaired coordination
DD and milk fever	GNAO1	G protein subunit alpha o1	Protein Coding	18	24256712	24436697	abnormal gait	abnormal gait (probably neurologic)
DD and milk fever	GNAO1	G protein subunit alpha o1	Protein Coding	18	24256712	24436697	short stride length
DD and milk fever	GNAO1	G protein subunit alpha o1	Protein Coding	18	24256712	24436697	abnormal response to new environment
DD and milk fever	GNAO1	G protein subunit alpha o1	Protein Coding	18	24256712	24436697	decreased exploration in new environment
DD and milk fever	GNAO1	G protein subunit alpha o1	Protein Coding	18	24256712	24436697	decreased startle reflex
DD and milk fever	GNAO1	G protein subunit alpha o1	Protein Coding	18	24256712	24436697	abnormal kindling response
DD and milk fever	GNAO1	G protein subunit alpha o1	Protein Coding	18	24256712	24436697	impaired righting response
DD and milk fever	GNAO1	G protein subunit alpha o1	Protein Coding	18	24256712	24436697	increased circulating triglyceride level
DD and milk fever	GNAO1	G protein subunit alpha o1	Protein Coding	18	24256712	24436697	abnormal reproductive system physiology
DD and milk fever	GNAO1	G protein subunit alpha o1	Protein Coding	18	24256712	24436697	infertility
DD and milk fever	GNAO1	G protein subunit alpha o1	Protein Coding	18	24256712	24436697	abnormal pancreas morphology
DD and milk fever	GNAO1	G protein subunit alpha o1	Protein Coding	18	24256712	24436697	abnormal motor capabilities/coordination/movement	abnormal gait (probably neurologic)
DD and milk fever	GNAO1	G protein subunit alpha o1	Protein Coding	18	24256712	24436697	increased circulating insulin level	glucose metabolism
DD and milk fever	GNAO1	G protein subunit alpha o1	Protein Coding	18	24256712	24436697	premature death
DD and milk fever	GNAO1	G protein subunit alpha o1	Protein Coding	18	24256712	24436697	increased thigmotaxis
DD and milk fever	GNAO1	G protein subunit alpha o1	Protein Coding	18	24256712	24436697	increased insulin secretion	glucose metabolism
DD and milk fever	GNAO1	G protein subunit alpha o1	Protein Coding	18	24256712	24436697	abnormal channel response
DD and milk fever	GNAO1	G protein subunit alpha o1	Protein Coding	18	24256712	24436697	abnormal pancreatic beta cell physiology
DD and milk fever	GNAO1	G protein subunit alpha o1	Protein Coding	18	24256712	24436697	abnormal nervous system physiology
DD and milk fever	GNAO1	G protein subunit alpha o1	Protein Coding	18	24256712	24436697	abnormal bone structure	bone
DD and milk fever	GNAO1	G protein subunit alpha o1	Protein Coding	18	24256712	24436697	abnormal hormone level
DD and milk fever	GNAO1	G protein subunit alpha o1	Protein Coding	18	24256712	24436697	abnormal body size
DD and milk fever	GNAO1	G protein subunit alpha o1	Protein Coding	18	24256712	24436697	decreased thermal nociceptive threshold
DD and milk fever	GNAO1	G protein subunit alpha o1	Protein Coding	18	24256712	24436697	abnormal cone electrophysiology
DD and milk fever	GNAO1	G protein subunit alpha o1	Protein Coding	18	24256712	24436697	decreased circulating iron level
DD and milk fever	GNAO1	G protein subunit alpha o1	Protein Coding	18	24256712	24436697	abnormal myocardial fiber physiology
DD and milk fever	GNAO1	G protein subunit alpha o1	Protein Coding	18	24256712	24436697	abnormal behavior
DD and milk fever	GNAO1	G protein subunit alpha o1	Protein Coding	18	24256712	24436697	decreased eosinophil cell number	immune
DD and milk fever	GNAO1	G protein subunit alpha o1	Protein Coding	18	24256712	24436697	abnormal glucose tolerance	glucose metabolism
DD and milk fever	GNAO1	G protein subunit alpha o1	Protein Coding	18	24256712	24436697	improved glucose tolerance	glucose metabolism
DD and milk fever	GNAO1	G protein subunit alpha o1	Protein Coding	18	24256712	24436697	hyperalgesia
DD and milk fever	GNAO1	G protein subunit alpha o1	Protein Coding	18	24256712	24436697	abnormal eye electrophysiology
DD and milk fever	GNAO1	G protein subunit alpha o1	Protein Coding	18	24256712	24436697	increased circulating creatinine level
DD and milk fever	GNAO1	G protein subunit alpha o1	Protein Coding	18	24256712	24436697	decreased circulating glucose level	glucose metabolism
DD and milk fever	GNAO1	G protein subunit alpha o1	Protein Coding	18	24256712	24436697	increased blood urea nitrogen level
DD and milk fever	GNAO1	G protein subunit alpha o1	Protein Coding	18	24256712	24436697	increased circulating amylase level
DD and milk fever	GNAO1	G protein subunit alpha o1	Protein Coding	18	24256712	24436697	abnormal spike wave discharge
DD and milk fever	GNAO1	G protein subunit alpha o1	Protein Coding	18	24256712	24436697	decreased pancreatic beta cell mass
DD and milk fever	GNAO1	G protein subunit alpha o1	Protein Coding	18	24256712	24436697	decreased grip strength
DD and milk fever	GNAO1	G protein subunit alpha o1	Protein Coding	18	24256712	24436697	decreased red blood cell distribution width
DD and milk fever	GNAO1	G protein subunit alpha o1	Protein Coding	18	24256712	24436697	decreased bone mineral content	bone
DD and milk fever	GNAO1	G protein subunit alpha o1	Protein Coding	18	24256712	24436697	decreased respiratory quotient
DD and milk fever	GNAO1	G protein subunit alpha o1	Protein Coding	18	24256712	24436697	abnormal survival
DD and milk fever	GNAO1	G protein subunit alpha o1	Protein Coding	18	24256712	24436697	lethality, incomplete penetrance
DD and milk fever	GNAO1	G protein subunit alpha o1	Protein Coding	18	24256712	24436697	postnatal lethality, incomplete penetrance
DD and milk fever	GNAO1	G protein subunit alpha o1	Protein Coding	18	24256712	24436697	neonatal lethality, complete penetrance
DD and milk fever	GNAO1	G protein subunit alpha o1	Protein Coding	18	24256712	24436697	neonatal lethality, incomplete penetrance
DD and milk fever	GNAO1	G protein subunit alpha o1	Protein Coding	18	24256712	24436697	preweaning lethality, complete penetrance
DD and milk fever	GNAO1	G protein subunit alpha o1	Protein Coding	18	24256712	24436697	preweaning lethality, incomplete penetrance
DD and milk fever	GNAO1	G protein subunit alpha o1	Protein Coding	18	24256712	24436697	lethality, complete penetrance
DD and milk fever	GNAO1	G protein subunit alpha o1	Protein Coding	18	24256712	24436697	impaired exercise endurance
DD and milk fever	GNAO1	G protein subunit alpha o1	Protein Coding	18	24256712	24436697	decreased fasting circulating glucose level	glucose metabolism
DD and milk fever	GNAO1	G protein subunit alpha o1	Protein Coding	18	24256712	24436697	increased kindling response
DD and milk fever	CDHR1	cadherin related family member 1	Protein Coding	28	39161184	39182477	abnormal retina morphology
DD and milk fever	CDHR1	cadherin related family member 1	Protein Coding	28	39161184	39182477	retinal degeneration
DD and milk fever	CDHR1	cadherin related family member 1	Protein Coding	28	39161184	39182477	no abnormal phenotype detected
DD and milk fever	CDHR1	cadherin related family member 1	Protein Coding	28	39161184	39182477	abnormal eye electrophysiology
SU and metritis	RBBP6	RB binding protein 6, ubiquitin ligase	Protein Coding	25	22200338	22235875	decreased embryo size
SU and metritis	RBBP6	RB binding protein 6, ubiquitin ligase	Protein Coding	25	22200338	22235875	embryonic growth retardation
SU and metritis	RBBP6	RB binding protein 6, ubiquitin ligase	Protein Coding	25	22200338	22235875	increased apoptosis
SU and metritis	RBBP6	RB binding protein 6, ubiquitin ligase	Protein Coding	25	22200338	22235875	embryonic lethality between implantation and somite formation, complete penetrance
DD and milk fever	BMPR1A	bone morphogenetic protein receptor type 1A	Protein Coding	28	41403769	41546139	abnormal ear shape
DD and milk fever	BMPR1A	bone morphogenetic protein receptor type 1A	Protein Coding	28	41403769	41546139	delayed bone ossification	bone
DD and milk fever	BMPR1A	bone morphogenetic protein receptor type 1A	Protein Coding	28	41403769	41546139	abnormal neurocranium morphology
DD and milk fever	BMPR1A	bone morphogenetic protein receptor type 1A	Protein Coding	28	41403769	41546139	large anterior fontanelle
DD and milk fever	BMPR1A	bone morphogenetic protein receptor type 1A	Protein Coding	28	41403769	41546139	abnormal nasal bone morphology	bone
DD and milk fever	BMPR1A	bone morphogenetic protein receptor type 1A	Protein Coding	28	41403769	41546139	midline facial cleft
DD and milk fever	BMPR1A	bone morphogenetic protein receptor type 1A	Protein Coding	28	41403769	41546139	cleft palate
DD and milk fever	BMPR1A	bone morphogenetic protein receptor type 1A	Protein Coding	28	41403769	41546139	abnormal tooth development
DD and milk fever	BMPR1A	bone morphogenetic protein receptor type 1A	Protein Coding	28	41403769	41546139	abnormal long bone epiphysis morphology	bone
DD and milk fever	BMPR1A	bone morphogenetic protein receptor type 1A	Protein Coding	28	41403769	41546139	abnormal cartilage development	cartilage
DD and milk fever	BMPR1A	bone morphogenetic protein receptor type 1A	Protein Coding	28	41403769	41546139	abnormal vascular development
DD and milk fever	BMPR1A	bone morphogenetic protein receptor type 1A	Protein Coding	28	41403769	41546139	abnormal heart morphology
DD and milk fever	BMPR1A	bone morphogenetic protein receptor type 1A	Protein Coding	28	41403769	41546139	absent atrioventricular cushions
DD and milk fever	BMPR1A	bone morphogenetic protein receptor type 1A	Protein Coding	28	41403769	41546139	decreased cell proliferation
DD and milk fever	BMPR1A	bone morphogenetic protein receptor type 1A	Protein Coding	28	41403769	41546139	belly spot
DD and milk fever	BMPR1A	bone morphogenetic protein receptor type 1A	Protein Coding	28	41403769	41546139	abnormal hair follicle morphology	hair
DD and milk fever	BMPR1A	bone morphogenetic protein receptor type 1A	Protein Coding	28	41403769	41546139	small hair follicles	hair
DD and milk fever	BMPR1A	bone morphogenetic protein receptor type 1A	Protein Coding	28	41403769	41546139	abnormal hair follicle orientation	hair
DD and milk fever	BMPR1A	bone morphogenetic protein receptor type 1A	Protein Coding	28	41403769	41546139	alopecia	hair
DD and milk fever	BMPR1A	bone morphogenetic protein receptor type 1A	Protein Coding	28	41403769	41546139	sparse hair	hair
DD and milk fever	BMPR1A	bone morphogenetic protein receptor type 1A	Protein Coding	28	41403769	41546139	abnormal mouth morphology
DD and milk fever	BMPR1A	bone morphogenetic protein receptor type 1A	Protein Coding	28	41403769	41546139	abnormal esophageal epithelium morphology
DD and milk fever	BMPR1A	bone morphogenetic protein receptor type 1A	Protein Coding	28	41403769	41546139	abnormal stomach epithelium morphology
DD and milk fever	BMPR1A	bone morphogenetic protein receptor type 1A	Protein Coding	28	41403769	41546139	abnormal hindlimb morphology	leg conformation
DD and milk fever	BMPR1A	bone morphogenetic protein receptor type 1A	Protein Coding	28	41403769	41546139	absent hindlimb
DD and milk fever	BMPR1A	bone morphogenetic protein receptor type 1A	Protein Coding	28	41403769	41546139	polydactyly
DD and milk fever	BMPR1A	bone morphogenetic protein receptor type 1A	Protein Coding	28	41403769	41546139	syndactyly
DD and milk fever	BMPR1A	bone morphogenetic protein receptor type 1A	Protein Coding	28	41403769	41546139	ectopic digits	digit
DD and milk fever	BMPR1A	bone morphogenetic protein receptor type 1A	Protein Coding	28	41403769	41546139	abnormal nail morphology
DD and milk fever	BMPR1A	bone morphogenetic protein receptor type 1A	Protein Coding	28	41403769	41546139	abnormal lung morphology
DD and milk fever	BMPR1A	bone morphogenetic protein receptor type 1A	Protein Coding	28	41403769	41546139	decreased body size
DD and milk fever	BMPR1A	bone morphogenetic protein receptor type 1A	Protein Coding	28	41403769	41546139	ocular hypertelorism
DD and milk fever	BMPR1A	bone morphogenetic protein receptor type 1A	Protein Coding	28	41403769	41546139	eyelids open at birth
DD and milk fever	BMPR1A	bone morphogenetic protein receptor type 1A	Protein Coding	28	41403769	41546139	abnormal suckling behavior
DD and milk fever	BMPR1A	bone morphogenetic protein receptor type 1A	Protein Coding	28	41403769	41546139	abnormal skeleton physiology
DD and milk fever	BMPR1A	bone morphogenetic protein receptor type 1A	Protein Coding	28	41403769	41546139	abnormal osteoclast physiology
DD and milk fever	BMPR1A	bone morphogenetic protein receptor type 1A	Protein Coding	28	41403769	41546139	internal hemorrhage
DD and milk fever	BMPR1A	bone morphogenetic protein receptor type 1A	Protein Coding	28	41403769	41546139	absent mesoderm
DD and milk fever	BMPR1A	bone morphogenetic protein receptor type 1A	Protein Coding	28	41403769	41546139	failure of primitive streak formation
DD and milk fever	BMPR1A	bone morphogenetic protein receptor type 1A	Protein Coding	28	41403769	41546139	decreased embryo size
DD and milk fever	BMPR1A	bone morphogenetic protein receptor type 1A	Protein Coding	28	41403769	41546139	abnormal visceral yolk sac morphology
DD and milk fever	BMPR1A	bone morphogenetic protein receptor type 1A	Protein Coding	28	41403769	41546139	pale yolk sac
DD and milk fever	BMPR1A	bone morphogenetic protein receptor type 1A	Protein Coding	28	41403769	41546139	embryonic growth arrest
DD and milk fever	BMPR1A	bone morphogenetic protein receptor type 1A	Protein Coding	28	41403769	41546139	stomach inflammation
DD and milk fever	BMPR1A	bone morphogenetic protein receptor type 1A	Protein Coding	28	41403769	41546139	hemorrhage
DD and milk fever	BMPR1A	bone morphogenetic protein receptor type 1A	Protein Coding	28	41403769	41546139	secondary sex reversal
DD and milk fever	BMPR1A	bone morphogenetic protein receptor type 1A	Protein Coding	28	41403769	41546139	respiratory distress
DD and milk fever	BMPR1A	bone morphogenetic protein receptor type 1A	Protein Coding	28	41403769	41546139	preneoplasia
DD and milk fever	BMPR1A	bone morphogenetic protein receptor type 1A	Protein Coding	28	41403769	41546139	abnormal hair growth	hair
DD and milk fever	BMPR1A	bone morphogenetic protein receptor type 1A	Protein Coding	28	41403769	41546139	prenatal lethality
DD and milk fever	BMPR1A	bone morphogenetic protein receptor type 1A	Protein Coding	28	41403769	41546139	postnatal lethality
DD and milk fever	BMPR1A	bone morphogenetic protein receptor type 1A	Protein Coding	28	41403769	41546139	premature death
DD and milk fever	BMPR1A	bone morphogenetic protein receptor type 1A	Protein Coding	28	41403769	41546139	abnormal embryonic tissue morphology
DD and milk fever	BMPR1A	bone morphogenetic protein receptor type 1A	Protein Coding	28	41403769	41546139	abnormal tooth morphology
DD and milk fever	BMPR1A	bone morphogenetic protein receptor type 1A	Protein Coding	28	41403769	41546139	abnormal digit morphology	digit
DD and milk fever	BMPR1A	bone morphogenetic protein receptor type 1A	Protein Coding	28	41403769	41546139	abnormal tail morphology
DD and milk fever	BMPR1A	bone morphogenetic protein receptor type 1A	Protein Coding	28	41403769	41546139	abnormal skeleton development
DD and milk fever	BMPR1A	bone morphogenetic protein receptor type 1A	Protein Coding	28	41403769	41546139	abnormal respiratory system physiology
DD and milk fever	BMPR1A	bone morphogenetic protein receptor type 1A	Protein Coding	28	41403769	41546139	abnormal neural tube morphology
DD and milk fever	BMPR1A	bone morphogenetic protein receptor type 1A	Protein Coding	28	41403769	41546139	no abnormal phenotype detected
DD and milk fever	BMPR1A	bone morphogenetic protein receptor type 1A	Protein Coding	28	41403769	41546139	small heart
DD and milk fever	BMPR1A	bone morphogenetic protein receptor type 1A	Protein Coding	28	41403769	41546139	abnormal nasal septum morphology
DD and milk fever	BMPR1A	bone morphogenetic protein receptor type 1A	Protein Coding	28	41403769	41546139	abnormal tricuspid valve morphology
DD and milk fever	BMPR1A	bone morphogenetic protein receptor type 1A	Protein Coding	28	41403769	41546139	persistent truncus arteriosis
DD and milk fever	BMPR1A	bone morphogenetic protein receptor type 1A	Protein Coding	28	41403769	41546139	chondrodystrophy	chondrocyte
DD and milk fever	BMPR1A	bone morphogenetic protein receptor type 1A	Protein Coding	28	41403769	41546139	abnormal vein morphology
DD and milk fever	BMPR1A	bone morphogenetic protein receptor type 1A	Protein Coding	28	41403769	41546139	male pseudohermaphroditism
DD and milk fever	BMPR1A	bone morphogenetic protein receptor type 1A	Protein Coding	28	41403769	41546139	abnormal impulse conducting system conduction
DD and milk fever	BMPR1A	bone morphogenetic protein receptor type 1A	Protein Coding	28	41403769	41546139	fused joints	bone
DD and milk fever	BMPR1A	bone morphogenetic protein receptor type 1A	Protein Coding	28	41403769	41546139	abnormal cardiomyocyte apoptosis
DD and milk fever	BMPR1A	bone morphogenetic protein receptor type 1A	Protein Coding	28	41403769	41546139	abnormal vascular branching morphogenesis
DD and milk fever	BMPR1A	bone morphogenetic protein receptor type 1A	Protein Coding	28	41403769	41546139	abnormal vitelline vasculature morphology
DD and milk fever	BMPR1A	bone morphogenetic protein receptor type 1A	Protein Coding	28	41403769	41546139	gastric polyps
DD and milk fever	BMPR1A	bone morphogenetic protein receptor type 1A	Protein Coding	28	41403769	41546139	osteoarthritis
DD and milk fever	BMPR1A	bone morphogenetic protein receptor type 1A	Protein Coding	28	41403769	41546139	abnormal fetal cardiomyocyte proliferation
DD and milk fever	BMPR1A	bone morphogenetic protein receptor type 1A	Protein Coding	28	41403769	41546139	pallor
DD and milk fever	BMPR1A	bone morphogenetic protein receptor type 1A	Protein Coding	28	41403769	41546139	abnormal facial morphology
DD and milk fever	BMPR1A	bone morphogenetic protein receptor type 1A	Protein Coding	28	41403769	41546139	abnormal bone structure	bone
DD and milk fever	BMPR1A	bone morphogenetic protein receptor type 1A	Protein Coding	28	41403769	41546139	abnormal hair shaft morphology	hair
DD and milk fever	BMPR1A	bone morphogenetic protein receptor type 1A	Protein Coding	28	41403769	41546139	abnormal hair follicle dermal papilla morphology	hair
DD and milk fever	BMPR1A	bone morphogenetic protein receptor type 1A	Protein Coding	28	41403769	41546139	vascular smooth muscle hypoplasia
DD and milk fever	BMPR1A	bone morphogenetic protein receptor type 1A	Protein Coding	28	41403769	41546139	abnormal pituitary gland development
DD and milk fever	BMPR1A	bone morphogenetic protein receptor type 1A	Protein Coding	28	41403769	41546139	abnormal hair follicle regression	hair
DD and milk fever	BMPR1A	bone morphogenetic protein receptor type 1A	Protein Coding	28	41403769	41546139	abnormal embryonic-extraembryonic boundary morphology
DD and milk fever	BMPR1A	bone morphogenetic protein receptor type 1A	Protein Coding	28	41403769	41546139	abnormal gastric gland morphology
DD and milk fever	BMPR1A	bone morphogenetic protein receptor type 1A	Protein Coding	28	41403769	41546139	abnormal craniofacial development
DD and milk fever	BMPR1A	bone morphogenetic protein receptor type 1A	Protein Coding	28	41403769	41546139	small frontal bone	bone
DD and milk fever	BMPR1A	bone morphogenetic protein receptor type 1A	Protein Coding	28	41403769	41546139	enlarged parietal bone	bone
DD and milk fever	BMPR1A	bone morphogenetic protein receptor type 1A	Protein Coding	28	41403769	41546139	decreased length of long bones	bone
DD and milk fever	BMPR1A	bone morphogenetic protein receptor type 1A	Protein Coding	28	41403769	41546139	decreased osteoclast cell number
DD and milk fever	BMPR1A	bone morphogenetic protein receptor type 1A	Protein Coding	28	41403769	41546139	decreased cardiac muscle contractility
DD and milk fever	BMPR1A	bone morphogenetic protein receptor type 1A	Protein Coding	28	41403769	41546139	pericardial effusion
DD and milk fever	BMPR1A	bone morphogenetic protein receptor type 1A	Protein Coding	28	41403769	41546139	osteosclerosis
DD and milk fever	BMPR1A	bone morphogenetic protein receptor type 1A	Protein Coding	28	41403769	41546139	abnormal skeleton morphology
DD and milk fever	BMPR1A	bone morphogenetic protein receptor type 1A	Protein Coding	28	41403769	41546139	increased bone mass	bone
DD and milk fever	BMPR1A	bone morphogenetic protein receptor type 1A	Protein Coding	28	41403769	41546139	mitral valve regurgitation
DD and milk fever	BMPR1A	bone morphogenetic protein receptor type 1A	Protein Coding	28	41403769	41546139	abnormal lung epithelium morphology
DD and milk fever	BMPR1A	bone morphogenetic protein receptor type 1A	Protein Coding	28	41403769	41546139	abnormal articular cartilage morphology	cartilage
DD and milk fever	BMPR1A	bone morphogenetic protein receptor type 1A	Protein Coding	28	41403769	41546139	abnormal bone ossification	bone
DD and milk fever	BMPR1A	bone morphogenetic protein receptor type 1A	Protein Coding	28	41403769	41546139	abnormal osteoclast differentiation
DD and milk fever	BMPR1A	bone morphogenetic protein receptor type 1A	Protein Coding	28	41403769	41546139	decreased survivor rate
DD and milk fever	BMPR1A	bone morphogenetic protein receptor type 1A	Protein Coding	28	41403769	41546139	facial cleft
DD and milk fever	BMPR1A	bone morphogenetic protein receptor type 1A	Protein Coding	28	41403769	41546139	decreased grip strength
DD and milk fever	BMPR1A	bone morphogenetic protein receptor type 1A	Protein Coding	28	41403769	41546139	abnormal thoracic cage shape
DD and milk fever	BMPR1A	bone morphogenetic protein receptor type 1A	Protein Coding	28	41403769	41546139	small thoracic cage
DD and milk fever	BMPR1A	bone morphogenetic protein receptor type 1A	Protein Coding	28	41403769	41546139	ventricular septal defect
DD and milk fever	BMPR1A	bone morphogenetic protein receptor type 1A	Protein Coding	28	41403769	41546139	absent PR interval
DD and milk fever	BMPR1A	bone morphogenetic protein receptor type 1A	Protein Coding	28	41403769	41546139	Ebstein's malformation of tricuspid valve
DD and milk fever	BMPR1A	bone morphogenetic protein receptor type 1A	Protein Coding	28	41403769	41546139	abnormal mitral valve cusp morphology
DD and milk fever	BMPR1A	bone morphogenetic protein receptor type 1A	Protein Coding	28	41403769	41546139	abnormal tricuspid valve cusp morphology
DD and milk fever	BMPR1A	bone morphogenetic protein receptor type 1A	Protein Coding	28	41403769	41546139	abnormal forestomach morphology
DD and milk fever	BMPR1A	bone morphogenetic protein receptor type 1A	Protein Coding	28	41403769	41546139	abnormal pyloric gastric gland morphology
DD and milk fever	BMPR1A	bone morphogenetic protein receptor type 1A	Protein Coding	28	41403769	41546139	decreased type II pneumocyte number
DD and milk fever	BMPR1A	bone morphogenetic protein receptor type 1A	Protein Coding	28	41403769	41546139	postnatal lethality, complete penetrance
DD and milk fever	BMPR1A	bone morphogenetic protein receptor type 1A	Protein Coding	28	41403769	41546139	neonatal lethality, complete penetrance
DD and milk fever	BMPR1A	bone morphogenetic protein receptor type 1A	Protein Coding	28	41403769	41546139	neonatal lethality, incomplete penetrance
DD and milk fever	BMPR1A	bone morphogenetic protein receptor type 1A	Protein Coding	28	41403769	41546139	embryonic lethality between implantation and somite formation, complete penetrance
DD and milk fever	BMPR1A	bone morphogenetic protein receptor type 1A	Protein Coding	28	41403769	41546139	embryonic lethality during organogenesis, complete penetrance
DD and milk fever	BMPR1A	bone morphogenetic protein receptor type 1A	Protein Coding	28	41403769	41546139	preweaning lethality, complete penetrance
DD and milk fever	BMPR1A	bone morphogenetic protein receptor type 1A	Protein Coding	28	41403769	41546139	abnormal visceral endoderm morphology
DD and milk fever	BMPR1A	bone morphogenetic protein receptor type 1A	Protein Coding	28	41403769	41546139	thick embryonic epiblast
DD and milk fever	BMPR1A	bone morphogenetic protein receptor type 1A	Protein Coding	28	41403769	41546139	increased embryonic epiblast cell apoptosis
DD and milk fever	BMPR1A	bone morphogenetic protein receptor type 1A	Protein Coding	28	41403769	41546139	decreased embryonic epiblast cell proliferation
DD and milk fever	BMPR1A	bone morphogenetic protein receptor type 1A	Protein Coding	28	41403769	41546139	abnormal head mesenchyme morphology
DD and milk fever	BMPR1A	bone morphogenetic protein receptor type 1A	Protein Coding	28	41403769	41546139	abnormal frontonasal mesenchyme morphology
DD and milk fever	BMPR1A	bone morphogenetic protein receptor type 1A	Protein Coding	28	41403769	41546139	increased hair follicle number	hair
DD and milk fever	BMPR1A	bone morphogenetic protein receptor type 1A	Protein Coding	28	41403769	41546139	abnormal Rathke's pouch development
DD and milk fever	BMPR1A	bone morphogenetic protein receptor type 1A	Protein Coding	28	41403769	41546139	abnormal submucosal gland morphology
DD and milk fever	BMPR1A	bone morphogenetic protein receptor type 1A	Protein Coding	28	41403769	41546139	decreased bone ossification	bone
DD and milk fever	BMPR1A	bone morphogenetic protein receptor type 1A	Protein Coding	28	41403769	41546139	increased bone mineralization	bone
DD and milk fever	BMPR1A	bone morphogenetic protein receptor type 1A	Protein Coding	28	41403769	41546139	short ears
DD and milk fever	BMPR1A	bone morphogenetic protein receptor type 1A	Protein Coding	28	41403769	41546139	short face
DD and milk fever	BMPR1A	bone morphogenetic protein receptor type 1A	Protein Coding	28	41403769	41546139	absent teeth
DD and milk fever	BMPR1A	bone morphogenetic protein receptor type 1A	Protein Coding	28	41403769	41546139	decreased joint mobility
DD and milk fever	BMPR1A	bone morphogenetic protein receptor type 1A	Protein Coding	28	41403769	41546139	abnormal synovial joint membrane morphology
DD and milk fever	GHITM	growth hormone inducible transmembrane protein	Protein Coding	28	39120219	39134229
DD and milk fever	PPIF	peptidylprolyl isomerase F	Protein Coding	28	34966787	34972884	decreased myocardial infarction size
DD and milk fever	PPIF	peptidylprolyl isomerase F	Protein Coding	28	34966787	34972884	abnormal mitochondrial morphology
DD and milk fever	PPIF	peptidylprolyl isomerase F	Protein Coding	28	34966787	34972884	abnormal mitochondrial physiology
DD and milk fever	PPIF	peptidylprolyl isomerase F	Protein Coding	28	34966787	34972884	increased apoptosis
DD and milk fever	PPIF	peptidylprolyl isomerase F	Protein Coding	28	34966787	34972884	decreased cerebral infarction size
DD and milk fever	PPIF	peptidylprolyl isomerase F	Protein Coding	28	34966787	34972884	decreased cellular sensitivity to hydrogen peroxide
DD and milk fever	PPIF	peptidylprolyl isomerase F	Protein Coding	28	34966787	34972884	decreased sensitivity to induced cell death
DD and milk fever	PPIF	peptidylprolyl isomerase F	Protein Coding	28	34966787	34972884	dilated mitochondria
DD and milk fever	PPIF	peptidylprolyl isomerase F	Protein Coding	28	34966787	34972884	abnormal mitochondrial crista morphology
SU and metritis	AQP8	aquaporin 8	Protein Coding	25	22801765	22811949	enlarged testis
SU and metritis	AQP8	aquaporin 8	Protein Coding	25	22801765	22811949	abnormal spermatogenesis
SU and metritis	AQP8	aquaporin 8	Protein Coding	25	22801765	22811949	increased circulating triglyceride level
SU and metritis	AQP8	aquaporin 8	Protein Coding	25	22801765	22811949	abnormal fluid regulation
SU and metritis	AQP8	aquaporin 8	Protein Coding	25	22801765	22811949	increased testis weight
SU and metritis	AQP8	aquaporin 8	Protein Coding	25	22801765	22811949	increased circulating cholesterol level
SU and metritis	ARHGAP17	Rho GTPase activating protein 17	Protein Coding	25	22575115	22676600	abnormal intestinal epithelium morphology
SU and metritis	ARHGAP17	Rho GTPase activating protein 17	Protein Coding	25	22575115	22676600	abnormal intestinal mucosa morphology
SU and metritis	ARHGAP17	Rho GTPase activating protein 17	Protein Coding	25	22575115	22676600	improved glucose tolerance	glucose metabolism
SU and metritis	ARHGAP17	Rho GTPase activating protein 17	Protein Coding	25	22575115	22676600	decreased circulating glucose level	glucose metabolism
SU and metritis	ARHGAP17	Rho GTPase activating protein 17	Protein Coding	25	22575115	22676600	decreased B-1a cell number
SU and metritis	ARHGAP17	Rho GTPase activating protein 17	Protein Coding	25	22575115	22676600	decreased follicular B cell number	immune
SU and metritis	ARHGAP17	Rho GTPase activating protein 17	Protein Coding	25	22575115	22676600	decreased mature B cell number	immune
SU and metritis	ARHGAP17	Rho GTPase activating protein 17	Protein Coding	25	22575115	22676600	slow postnatal weight gain
SU and metritis	ARHGAP17	Rho GTPase activating protein 17	Protein Coding	25	22575115	22676600	increased susceptibility to induced colitis
SU and metritis	ARHGAP17	Rho GTPase activating protein 17	Protein Coding	25	22575115	22676600	increased tumor necrosis factor secretion
SU and metritis	ARHGAP17	Rho GTPase activating protein 17	Protein Coding	25	22575115	22676600	abnormal enterocyte physiology
SU and metritis	ARHGAP17	Rho GTPase activating protein 17	Protein Coding	25	22575115	22676600	increased transitional stage T1 B cell number	immune
SU and metritis	ARHGAP17	Rho GTPase activating protein 17	Protein Coding	25	22575115	22676600	decreased circulating fructosamine level
SU and metritis	ARHGAP17	Rho GTPase activating protein 17	Protein Coding	25	22575115	22676600	decreased bone mineral content	bone
SU and metritis	ARHGAP17	Rho GTPase activating protein 17	Protein Coding	25	22575115	22676600	increased susceptibility to weight loss
SU and metritis	ARHGAP17	Rho GTPase activating protein 17	Protein Coding	25	22575115	22676600	decreased fluid intake
SU and metritis	ARHGAP17	Rho GTPase activating protein 17	Protein Coding	25	22575115	22676600	abnormal ileal goblet cell morphology
SU and metritis	ARHGAP17	Rho GTPase activating protein 17	Protein Coding	25	22575115	22676600	decreased colon length
SU and metritis	ARHGAP17	Rho GTPase activating protein 17	Protein Coding	25	22575115	22676600	abnormal intestinal epithelium physiology
DD and milk fever	PPYR1	pancreatic polypeptide receptor 1	Protein Coding	28	41909740	41917205	decreased body weight
DD and milk fever	PPYR1	pancreatic polypeptide receptor 1	Protein Coding	28	41909740	41917205	increased aggression towards mice
DD and milk fever	PPYR1	pancreatic polypeptide receptor 1	Protein Coding	28	41909740	41917205	abnormal eating behavior
DD and milk fever	PPYR1	pancreatic polypeptide receptor 1	Protein Coding	28	41909740	41917205	decreased white adipose tissue amount	adipose/fat
DD and milk fever	PPYR1	pancreatic polypeptide receptor 1	Protein Coding	28	41909740	41917205	no abnormal phenotype detected
DD and milk fever	PPYR1	pancreatic polypeptide receptor 1	Protein Coding	28	41909740	41917205	decreased osteoblast cell number
DD and milk fever	PPYR1	pancreatic polypeptide receptor 1	Protein Coding	28	41909740	41917205	abnormal fat pad morphology	adipose/fat
DD and milk fever	PPYR1	pancreatic polypeptide receptor 1	Protein Coding	28	41909740	41917205	abnormal food intake
DD and milk fever	PPYR1	pancreatic polypeptide receptor 1	Protein Coding	28	41909740	41917205	abnormal mammary gland growth during pregnancy
DD and milk fever	PPYR1	pancreatic polypeptide receptor 1	Protein Coding	28	41909740	41917205	abnormal circulating pancreatic peptide level
DD and milk fever	PPYR1	pancreatic polypeptide receptor 1	Protein Coding	28	41909740	41917205	increased fluid intake
DD and milk fever	AMFR	autocrine motility factor receptor	Protein Coding	18	24207779	24253290	abnormal liver morphology
DD and milk fever	AMFR	autocrine motility factor receptor	Protein Coding	18	24207779	24253290	abnormal hepatocyte morphology
DD and milk fever	AMFR	autocrine motility factor receptor	Protein Coding	18	24207779	24253290	obese
DD and milk fever	AMFR	autocrine motility factor receptor	Protein Coding	18	24207779	24253290	liver inflammation
DD and milk fever	AMFR	autocrine motility factor receptor	Protein Coding	18	24207779	24253290	hepatic steatosis
DD and milk fever	AMFR	autocrine motility factor receptor	Protein Coding	18	24207779	24253290	decreased circulating alanine transaminase level
DD and milk fever	AMFR	autocrine motility factor receptor	Protein Coding	18	24207779	24253290	decreased circulating alkaline phosphatase level
DD and milk fever	AMFR	autocrine motility factor receptor	Protein Coding	18	24207779	24253290	liver cirrhosis
DD and milk fever	AMFR	autocrine motility factor receptor	Protein Coding	18	24207779	24253290	liver fibrosis
DD and milk fever	AMFR	autocrine motility factor receptor	Protein Coding	18	24207779	24253290	decreased circulating total protein level
DD and milk fever	AMFR	autocrine motility factor receptor	Protein Coding	18	24207779	24253290	decreased lactate dehydrogenase level
DD and milk fever	AMFR	autocrine motility factor receptor	Protein Coding	18	24207779	24253290	decreased circulating aspartate transaminase level
DD and milk fever	AMFR	autocrine motility factor receptor	Protein Coding	18	24207779	24253290	increased liver tumor incidence
DD and milk fever	AMFR	autocrine motility factor receptor	Protein Coding	18	24207779	24253290	increased physiological sensitivity to xenobiotic
DD and milk fever	AMFR	autocrine motility factor receptor	Protein Coding	18	24207779	24253290	decreased circulating fructosamine level
DD and milk fever	SHLD2	shieldin complex subunit 2	Protein Coding	28	41648069	41763725
SU and metritis	PBDC1	polysaccharide biosynthesis domain containing 1	Protein Coding	X	75540352	75544972
DD and milk fever	MMRN2	multimerin 2	Protein Coding	28	41550184	41569974
DD and milk fever	OGFOD1	2-oxoglutarate and iron dependent oxygenase domain containing 1	Protein Coding	18	24153095	24184693	abnormal femur morphology	bone
DD and milk fever	OGFOD1	2-oxoglutarate and iron dependent oxygenase domain containing 1	Protein Coding	18	24153095	24184693	abnormal skin condition	skin
DD and milk fever	OGFOD1	2-oxoglutarate and iron dependent oxygenase domain containing 1	Protein Coding	18	24153095	24184693	no abnormal phenotype detected
DD and milk fever	OGFOD1	2-oxoglutarate and iron dependent oxygenase domain containing 1	Protein Coding	18	24153095	24184693	decreased circulating iron level
DD and milk fever	OPN4	opsin 4	Protein Coding	28	41312819	41322731	photosensitivity
DD and milk fever	OPN4	opsin 4	Protein Coding	28	41312819	41322731	no abnormal phenotype detected
DD and milk fever	OPN4	opsin 4	Protein Coding	28	41312819	41322731	abnormal pupillary reflex
DD and milk fever	OPN4	opsin 4	Protein Coding	28	41312819	41322731	abnormal visual pursuit
DD and milk fever	OPN4	opsin 4	Protein Coding	28	41312819	41322731	impaired pupillary reflex
DD and milk fever	OPN4	opsin 4	Protein Coding	28	41312819	41322731	abnormal retinal ganglion cell morphology
DD and milk fever	OPN4	opsin 4	Protein Coding	28	41312819	41322731	abnormal suprachiasmatic nucleus morphology
DD and milk fever	OPN4	opsin 4	Protein Coding	28	41312819	41322731	prolonged circadian behavior period
DD and milk fever	OPN4	opsin 4	Protein Coding	28	41312819	41322731	shortened circadian behavior period
DD and milk fever	OPN4	opsin 4	Protein Coding	28	41312819	41322731	abnormal circadian behavior phase
DD and milk fever	OPN4	opsin 4	Protein Coding	28	41312819	41322731	abnormal circardian behavior entrainment
DD and milk fever	OPN4	opsin 4	Protein Coding	28	41312819	41322731	abnormal locomotor circadian rhythm	abnormal gait (probably neurologic)
DD and milk fever	PTPN20	protein tyrosine phosphatase, non-receptor type 20	Protein Coding	28	42453087	42576662	abnormal lens morphology
DD and milk fever	PTPN20	protein tyrosine phosphatase, non-receptor type 20	Protein Coding	28	42453087	42576662	limb grasping
DD and milk fever	NUDT21	nudix hydrolase 21	Protein Coding	18	24184906	24199512	increased acute inflammation
DD and milk fever	NUDT21	nudix hydrolase 21	Protein Coding	18	24184906	24199512	increased susceptibility to injury
DD and milk fever	NUDT21	nudix hydrolase 21	Protein Coding	18	24184906	24199512	pulmonary fibrosis
DD and milk fever	NUDT21	nudix hydrolase 21	Protein Coding	18	24184906	24199512	preweaning lethality, complete penetrance
DD and milk fever	NUDT21	nudix hydrolase 21	Protein Coding	18	24184906	24199512	embryonic lethality prior to organogenesis
DD and milk fever	NUDT21	nudix hydrolase 21	Protein Coding	18	24184906	24199512	increased collagen level	collagen
DD and milk fever	LRIT2	leucine rich repeat, Ig-like and transmembrane domains 2	Protein Coding	28	39190268	39195767
DD and milk fever	ZNF488	zinc finger protein 488	Protein Coding	28	42234762	42238088	thin ventricular wall
DD and milk fever	ZNF488	zinc finger protein 488	Protein Coding	28	42234762	42238088	abnormal spleen morphology	immune
DD and milk fever	ZNF488	zinc finger protein 488	Protein Coding	28	42234762	42238088	decreased startle reflex
DD and milk fever	ZNF488	zinc finger protein 488	Protein Coding	28	42234762	42238088	decreased heart left ventricle size
WLD and ketosis	E2F7	E2F transcription factor 7	Protein Coding	5	6442390	6482549	no abnormal phenotype detected
WLD and ketosis	NAV3	neuron navigator 3	Protein Coding	5	7129199	7683733	microphthalmia
WLD and ketosis	NAV3	neuron navigator 3	Protein Coding	5	7129199	7683733	abnormal eye morphology
WLD and ketosis	NAV3	neuron navigator 3	Protein Coding	5	7129199	7683733	decreased red blood cell distribution width
DD and milk fever	SYT15	synaptotagmin 15	Protein Coding	28	41777230	41786760
DD and milk fever	BBS2	Bardet-Biedl syndrome 2	Protein Coding	18	24122240	24148237	abnormal abdominal fat pad morphology	adipose/fat
DD and milk fever	BBS2	Bardet-Biedl syndrome 2	Protein Coding	18	24122240	24148237	decreased bone mineral density	bone
DD and milk fever	BBS2	Bardet-Biedl syndrome 2	Protein Coding	18	24122240	24148237	decreased salivation
DD and milk fever	BBS2	Bardet-Biedl syndrome 2	Protein Coding	18	24122240	24148237	increased body weight
DD and milk fever	BBS2	Bardet-Biedl syndrome 2	Protein Coding	18	24122240	24148237	obese
DD and milk fever	BBS2	Bardet-Biedl syndrome 2	Protein Coding	18	24122240	24148237	decreased body size
DD and milk fever	BBS2	Bardet-Biedl syndrome 2	Protein Coding	18	24122240	24148237	retinal degeneration
DD and milk fever	BBS2	Bardet-Biedl syndrome 2	Protein Coding	18	24122240	24148237	polyphagia
DD and milk fever	BBS2	Bardet-Biedl syndrome 2	Protein Coding	18	24122240	24148237	decreased startle reflex
DD and milk fever	BBS2	Bardet-Biedl syndrome 2	Protein Coding	18	24122240	24148237	abnormal placing response
DD and milk fever	BBS2	Bardet-Biedl syndrome 2	Protein Coding	18	24122240	24148237	increased circulating triglyceride level
DD and milk fever	BBS2	Bardet-Biedl syndrome 2	Protein Coding	18	24122240	24148237	male infertility
DD and milk fever	BBS2	Bardet-Biedl syndrome 2	Protein Coding	18	24122240	24148237	abnormal olfaction
DD and milk fever	BBS2	Bardet-Biedl syndrome 2	Protein Coding	18	24122240	24148237	hepatic steatosis
DD and milk fever	BBS2	Bardet-Biedl syndrome 2	Protein Coding	18	24122240	24148237	increased circulating alanine transaminase level
DD and milk fever	BBS2	Bardet-Biedl syndrome 2	Protein Coding	18	24122240	24148237	increased liver weight
DD and milk fever	BBS2	Bardet-Biedl syndrome 2	Protein Coding	18	24122240	24148237	kidney cysts
DD and milk fever	BBS2	Bardet-Biedl syndrome 2	Protein Coding	18	24122240	24148237	anosmia
DD and milk fever	BBS2	Bardet-Biedl syndrome 2	Protein Coding	18	24122240	24148237	hyporesponsive to tactile stimuli
DD and milk fever	BBS2	Bardet-Biedl syndrome 2	Protein Coding	18	24122240	24148237	abnormal eye electrophysiology
DD and milk fever	BBS2	Bardet-Biedl syndrome 2	Protein Coding	18	24122240	24148237	decreased aggression
DD and milk fever	BBS2	Bardet-Biedl syndrome 2	Protein Coding	18	24122240	24148237	increased circulating leptin level
DD and milk fever	BBS2	Bardet-Biedl syndrome 2	Protein Coding	18	24122240	24148237	abnormal basal ganglion morphology
DD and milk fever	BBS2	Bardet-Biedl syndrome 2	Protein Coding	18	24122240	24148237	increased body mass index
DD and milk fever	BBS2	Bardet-Biedl syndrome 2	Protein Coding	18	24122240	24148237	increased fat cell size	adipose/fat
DD and milk fever	BBS2	Bardet-Biedl syndrome 2	Protein Coding	18	24122240	24148237	thin cerebral cortex
DD and milk fever	BBS2	Bardet-Biedl syndrome 2	Protein Coding	18	24122240	24148237	small hippocampus
DD and milk fever	BBS2	Bardet-Biedl syndrome 2	Protein Coding	18	24122240	24148237	decreased retinal cone cell number
DD and milk fever	BBS2	Bardet-Biedl syndrome 2	Protein Coding	18	24122240	24148237	decreased retinal rod cell number
DD and milk fever	BBS2	Bardet-Biedl syndrome 2	Protein Coding	18	24122240	24148237	thin retinal outer nuclear layer
DD and milk fever	BBS2	Bardet-Biedl syndrome 2	Protein Coding	18	24122240	24148237	retinal outer nuclear layer degeneration
DD and milk fever	BBS2	Bardet-Biedl syndrome 2	Protein Coding	18	24122240	24148237	enlarged lateral ventricles
DD and milk fever	BBS2	Bardet-Biedl syndrome 2	Protein Coding	18	24122240	24148237	enlarged third ventricle
DD and milk fever	BBS2	Bardet-Biedl syndrome 2	Protein Coding	18	24122240	24148237	absent sperm flagellum
DD and milk fever	BBS2	Bardet-Biedl syndrome 2	Protein Coding	18	24122240	24148237	disorganized photoreceptor outer segment
DD and milk fever	BBS2	Bardet-Biedl syndrome 2	Protein Coding	18	24122240	24148237	abnormal olfactory epithelium morphology
DD and milk fever	BBS2	Bardet-Biedl syndrome 2	Protein Coding	18	24122240	24148237	decreased birth body size
DD and milk fever	BBS2	Bardet-Biedl syndrome 2	Protein Coding	18	24122240	24148237	increased total body fat amount	adipose/fat
DD and milk fever	BBS2	Bardet-Biedl syndrome 2	Protein Coding	18	24122240	24148237	abnormal olfactory epithelium cilium morphology
DD and milk fever	BBS2	Bardet-Biedl syndrome 2	Protein Coding	18	24122240	24148237	abnormal primary cilium morphology
DD and milk fever	BBS2	Bardet-Biedl syndrome 2	Protein Coding	18	24122240	24148237	increased ceramide level
DD and milk fever	WAPL	WAPL cohesin release factor	Protein Coding	28	41160834	41238276	abnormal cell cycle
DD and milk fever	WAPL	WAPL cohesin release factor	Protein Coding	28	41160834	41238276	abnormal mitosis
DD and milk fever	WAPL	WAPL cohesin release factor	Protein Coding	28	41160834	41238276	prenatal lethality, complete penetrance
DD and milk fever	WAPL	WAPL cohesin release factor	Protein Coding	28	41160834	41238276	absent fibroblast proliferation	fibroblast
WLD and ketosis	AGTPBP1	ATP/GTP binding protein 1	Protein Coding	8	78856124	79055332	abnormal spleen morphology	immune
WLD and ketosis	AGTPBP1	ATP/GTP binding protein 1	Protein Coding	8	78856124	79055332	spleen hypoplasia	immune
WLD and ketosis	AGTPBP1	ATP/GTP binding protein 1	Protein Coding	8	78856124	79055332	abnormal lymphocyte cell number	immune
WLD and ketosis	AGTPBP1	ATP/GTP binding protein 1	Protein Coding	8	78856124	79055332	tremors
WLD and ketosis	AGTPBP1	ATP/GTP binding protein 1	Protein Coding	8	78856124	79055332	abnormal olfactory bulb morphology
WLD and ketosis	AGTPBP1	ATP/GTP binding protein 1	Protein Coding	8	78856124	79055332	abnormal thalamus morphology
WLD and ketosis	AGTPBP1	ATP/GTP binding protein 1	Protein Coding	8	78856124	79055332	small cerebellum
WLD and ketosis	AGTPBP1	ATP/GTP binding protein 1	Protein Coding	8	78856124	79055332	abnormal cerebellar Purkinje cell layer
WLD and ketosis	AGTPBP1	ATP/GTP binding protein 1	Protein Coding	8	78856124	79055332	Purkinje cell degeneration
WLD and ketosis	AGTPBP1	ATP/GTP binding protein 1	Protein Coding	8	78856124	79055332	decreased Purkinje cell number
WLD and ketosis	AGTPBP1	ATP/GTP binding protein 1	Protein Coding	8	78856124	79055332	abnormal cerebellar granule layer morphology
WLD and ketosis	AGTPBP1	ATP/GTP binding protein 1	Protein Coding	8	78856124	79055332	abnormal retinal rod cell morphology
WLD and ketosis	AGTPBP1	ATP/GTP binding protein 1	Protein Coding	8	78856124	79055332	decreased body weight
WLD and ketosis	AGTPBP1	ATP/GTP binding protein 1	Protein Coding	8	78856124	79055332	decreased body size
WLD and ketosis	AGTPBP1	ATP/GTP binding protein 1	Protein Coding	8	78856124	79055332	retinal degeneration
WLD and ketosis	AGTPBP1	ATP/GTP binding protein 1	Protein Coding	8	78856124	79055332	ataxia
WLD and ketosis	AGTPBP1	ATP/GTP binding protein 1	Protein Coding	8	78856124	79055332	impaired coordination
WLD and ketosis	AGTPBP1	ATP/GTP binding protein 1	Protein Coding	8	78856124	79055332	abnormal motor coordination/balance
WLD and ketosis	AGTPBP1	ATP/GTP binding protein 1	Protein Coding	8	78856124	79055332	reduced fertility
WLD and ketosis	AGTPBP1	ATP/GTP binding protein 1	Protein Coding	8	78856124	79055332	reduced male fertility
WLD and ketosis	AGTPBP1	ATP/GTP binding protein 1	Protein Coding	8	78856124	79055332	reduced female fertility
WLD and ketosis	AGTPBP1	ATP/GTP binding protein 1	Protein Coding	8	78856124	79055332	infertility
WLD and ketosis	AGTPBP1	ATP/GTP binding protein 1	Protein Coding	8	78856124	79055332	male infertility
WLD and ketosis	AGTPBP1	ATP/GTP binding protein 1	Protein Coding	8	78856124	79055332	decreased litter size
WLD and ketosis	AGTPBP1	ATP/GTP binding protein 1	Protein Coding	8	78856124	79055332	abnormal T cell differentiation	immune
WLD and ketosis	AGTPBP1	ATP/GTP binding protein 1	Protein Coding	8	78856124	79055332	abnormal T cell physiology	immune
WLD and ketosis	AGTPBP1	ATP/GTP binding protein 1	Protein Coding	8	78856124	79055332	asthenozoospermia
WLD and ketosis	AGTPBP1	ATP/GTP binding protein 1	Protein Coding	8	78856124	79055332	oligozoospermia
WLD and ketosis	AGTPBP1	ATP/GTP binding protein 1	Protein Coding	8	78856124	79055332	testicular atrophy
WLD and ketosis	AGTPBP1	ATP/GTP binding protein 1	Protein Coding	8	78856124	79055332	abnormal retinal layer morphology
WLD and ketosis	AGTPBP1	ATP/GTP binding protein 1	Protein Coding	8	78856124	79055332	abnormal retinal photoreceptor layer morphology
WLD and ketosis	AGTPBP1	ATP/GTP binding protein 1	Protein Coding	8	78856124	79055332	abnormal photoreceptor outer segment morphology
WLD and ketosis	AGTPBP1	ATP/GTP binding protein 1	Protein Coding	8	78856124	79055332	abnormal photoreceptor inner segment morphology
WLD and ketosis	AGTPBP1	ATP/GTP binding protein 1	Protein Coding	8	78856124	79055332	abnormal retinal outer nuclear layer morphology
WLD and ketosis	AGTPBP1	ATP/GTP binding protein 1	Protein Coding	8	78856124	79055332	abnormal retinal inner plexiform layer morphology
WLD and ketosis	AGTPBP1	ATP/GTP binding protein 1	Protein Coding	8	78856124	79055332	abnormal T cell subpopulation ratio	immune
WLD and ketosis	AGTPBP1	ATP/GTP binding protein 1	Protein Coding	8	78856124	79055332	abnormal ventral spinal root morphology
WLD and ketosis	AGTPBP1	ATP/GTP binding protein 1	Protein Coding	8	78856124	79055332	abnormal rod electrophysiology
WLD and ketosis	AGTPBP1	ATP/GTP binding protein 1	Protein Coding	8	78856124	79055332	abnormal cone electrophysiology
WLD and ketosis	AGTPBP1	ATP/GTP binding protein 1	Protein Coding	8	78856124	79055332	abnormal auditory brainstem response
WLD and ketosis	AGTPBP1	ATP/GTP binding protein 1	Protein Coding	8	78856124	79055332	decreased spleen weight	immune
WLD and ketosis	AGTPBP1	ATP/GTP binding protein 1	Protein Coding	8	78856124	79055332	decreased B cell number	immune
WLD and ketosis	AGTPBP1	ATP/GTP binding protein 1	Protein Coding	8	78856124	79055332	azoospermia
WLD and ketosis	AGTPBP1	ATP/GTP binding protein 1	Protein Coding	8	78856124	79055332	abnormal eye electrophysiology
WLD and ketosis	AGTPBP1	ATP/GTP binding protein 1	Protein Coding	8	78856124	79055332	teratozoospermia
WLD and ketosis	AGTPBP1	ATP/GTP binding protein 1	Protein Coding	8	78856124	79055332	abnormal male germ cell morphology
WLD and ketosis	AGTPBP1	ATP/GTP binding protein 1	Protein Coding	8	78856124	79055332	increased CD4-positive, alpha beta T cell number	immune
WLD and ketosis	AGTPBP1	ATP/GTP binding protein 1	Protein Coding	8	78856124	79055332	increased CD8-positive, alpha-beta T cell number	immune
WLD and ketosis	AGTPBP1	ATP/GTP binding protein 1	Protein Coding	8	78856124	79055332	decreased amacrine cell number
WLD and ketosis	AGTPBP1	ATP/GTP binding protein 1	Protein Coding	8	78856124	79055332	enlarged hippocampus
WLD and ketosis	AGTPBP1	ATP/GTP binding protein 1	Protein Coding	8	78856124	79055332	retinal photoreceptor degeneration
WLD and ketosis	AGTPBP1	ATP/GTP binding protein 1	Protein Coding	8	78856124	79055332	thin retinal outer nuclear layer
WLD and ketosis	AGTPBP1	ATP/GTP binding protein 1	Protein Coding	8	78856124	79055332	abnormal Purkinje cell dendrite morphology
WLD and ketosis	AGTPBP1	ATP/GTP binding protein 1	Protein Coding	8	78856124	79055332	decreased activated sperm motility
WLD and ketosis	AGTPBP1	ATP/GTP binding protein 1	Protein Coding	8	78856124	79055332	decreased skeletal muscle fiber size
WLD and ketosis	AGTPBP1	ATP/GTP binding protein 1	Protein Coding	8	78856124	79055332	paraparesis
WLD and ketosis	AGTPBP1	ATP/GTP binding protein 1	Protein Coding	8	78856124	79055332	abnormal mitral cell morphology
WLD and ketosis	AGTPBP1	ATP/GTP binding protein 1	Protein Coding	8	78856124	79055332	abnormal cochlear VIII nucleus morphology
WLD and ketosis	AGTPBP1	ATP/GTP binding protein 1	Protein Coding	8	78856124	79055332	abnormal photoreceptor connecting cilium morphology
DD and milk fever	LDB3	LIM domain binding 3	Protein Coding	28	41325442	41384910	no abnormal phenotype detected
DD and milk fever	LDB3	LIM domain binding 3	Protein Coding	28	41325442	41384910	abnormal heart morphology
DD and milk fever	LDB3	LIM domain binding 3	Protein Coding	28	41325442	41384910	enlarged heart
DD and milk fever	LDB3	LIM domain binding 3	Protein Coding	28	41325442	41384910	abnormal myocardial fiber morphology
DD and milk fever	LDB3	LIM domain binding 3	Protein Coding	28	41325442	41384910	thin ventricular wall
DD and milk fever	LDB3	LIM domain binding 3	Protein Coding	28	41325442	41384910	muscle weakness
DD and milk fever	LDB3	LIM domain binding 3	Protein Coding	28	41325442	41384910	myopathy
DD and milk fever	LDB3	LIM domain binding 3	Protein Coding	28	41325442	41384910	abnormal skeletal muscle morphology
DD and milk fever	LDB3	LIM domain binding 3	Protein Coding	28	41325442	41384910	small seminal vesicle
DD and milk fever	LDB3	LIM domain binding 3	Protein Coding	28	41325442	41384910	decreased body weight
DD and milk fever	LDB3	LIM domain binding 3	Protein Coding	28	41325442	41384910	decreased body size
DD and milk fever	LDB3	LIM domain binding 3	Protein Coding	28	41325442	41384910	impaired limb coordination
DD and milk fever	LDB3	LIM domain binding 3	Protein Coding	28	41325442	41384910	abnormal cardiovascular system physiology
DD and milk fever	LDB3	LIM domain binding 3	Protein Coding	28	41325442	41384910	cyanosis
DD and milk fever	LDB3	LIM domain binding 3	Protein Coding	28	41325442	41384910	cardiac hypertrophy
DD and milk fever	LDB3	LIM domain binding 3	Protein Coding	28	41325442	41384910	postnatal growth retardation
DD and milk fever	LDB3	LIM domain binding 3	Protein Coding	28	41325442	41384910	respiratory distress
DD and milk fever	LDB3	LIM domain binding 3	Protein Coding	28	41325442	41384910	premature death
DD and milk fever	LDB3	LIM domain binding 3	Protein Coding	28	41325442	41384910	dilated heart left ventricle
DD and milk fever	LDB3	LIM domain binding 3	Protein Coding	28	41325442	41384910	dilated heart right ventricle
DD and milk fever	LDB3	LIM domain binding 3	Protein Coding	28	41325442	41384910	dilated cardiomyopathy
DD and milk fever	LDB3	LIM domain binding 3	Protein Coding	28	41325442	41384910	increased heart weight
DD and milk fever	LDB3	LIM domain binding 3	Protein Coding	28	41325442	41384910	enlarged kidney
DD and milk fever	LDB3	LIM domain binding 3	Protein Coding	28	41325442	41384910	cardiac fibrosis
DD and milk fever	LDB3	LIM domain binding 3	Protein Coding	28	41325442	41384910	dysphagia
DD and milk fever	LDB3	LIM domain binding 3	Protein Coding	28	41325442	41384910	abnormal heart right ventricle morphology
DD and milk fever	LDB3	LIM domain binding 3	Protein Coding	28	41325442	41384910	abnormal heart left ventricle morphology
DD and milk fever	LDB3	LIM domain binding 3	Protein Coding	28	41325442	41384910	abnormal Z line morphology
DD and milk fever	LDB3	LIM domain binding 3	Protein Coding	28	41325442	41384910	increased response of heart to induced stress
DD and milk fever	LDB3	LIM domain binding 3	Protein Coding	28	41325442	41384910	decreased cardiac muscle contractility
DD and milk fever	LDB3	LIM domain binding 3	Protein Coding	28	41325442	41384910	abnormal heart ventricle morphology
DD and milk fever	LDB3	LIM domain binding 3	Protein Coding	28	41325442	41384910	abnormal myocardium layer morphology
DD and milk fever	LDB3	LIM domain binding 3	Protein Coding	28	41325442	41384910	increased variability of skeletal muscle fiber size
DD and milk fever	LDB3	LIM domain binding 3	Protein Coding	28	41325442	41384910	skeletal muscle fiber atrophy
DD and milk fever	LDB3	LIM domain binding 3	Protein Coding	28	41325442	41384910	heart vascular congestion
DD and milk fever	LDB3	LIM domain binding 3	Protein Coding	28	41325442	41384910	prolonged QRS complex duration
DD and milk fever	LDB3	LIM domain binding 3	Protein Coding	28	41325442	41384910	atrioventricular block
DD and milk fever	LDB3	LIM domain binding 3	Protein Coding	28	41325442	41384910	increased heart right ventricle size
DD and milk fever	LDB3	LIM domain binding 3	Protein Coding	28	41325442	41384910	increased heart left ventricle size
DD and milk fever	LDB3	LIM domain binding 3	Protein Coding	28	41325442	41384910	thin interventricular septum
DD and milk fever	LDB3	LIM domain binding 3	Protein Coding	28	41325442	41384910	postnatal lethality, complete penetrance
DD and milk fever	LDB3	LIM domain binding 3	Protein Coding	28	41325442	41384910	postnatal lethality, incomplete penetrance
DD and milk fever	LDB3	LIM domain binding 3	Protein Coding	28	41325442	41384910	neonatal lethality, incomplete penetrance
DD and milk fever	LDB3	LIM domain binding 3	Protein Coding	28	41325442	41384910	preweaning lethality, complete penetrance
DD and milk fever	LRIT1	leucine rich repeat, Ig-like and transmembrane domains 1	Protein Coding	28	39201718	39213131	abnormal cone electrophysiology
DD and milk fever	LRIT1	leucine rich repeat, Ig-like and transmembrane domains 1	Protein Coding	28	39201718	39213131	abnormal optokinetic reflex
DD and milk fever	TSPAN14	tetraspanin 14	Protein Coding	28	35848230	35905909	preweaning lethality, complete penetrance
DD and milk fever	TSPAN14	tetraspanin 14	Protein Coding	28	35848230	35905909	embryonic lethality prior to tooth bud stage
SU and metritis	SLC5A11	solute carrier family 5 member 11	Protein Coding	25	22514215	22571278
SU and metritis	ZKSCAN2	zinc finger with KRAB and SCAN domains 2	Protein Coding	25	22823163	22836634
DD and milk fever	GDF10	growth differentiation factor 10	Protein Coding	28	42278918	42291525	decreased exploration in new environment
DD and milk fever	GDF10	growth differentiation factor 10	Protein Coding	28	42278918	42291525	no abnormal phenotype detected
DD and milk fever	CCSER2	coiled-coil serine rich protein 2	Protein Coding	28	39271709	39430382
DD and milk fever	GPRIN2	G protein regulated inducer of neurite outgrowth 2	Protein Coding	28	41800509	41807663
DD and milk fever	GDF2	growth differentiation factor 2	Protein Coding	28	42263200	42267306	enlarged heart
DD and milk fever	GDF2	growth differentiation factor 2	Protein Coding	28	42263200	42267306	abnormal blood vessel morphology
DD and milk fever	GDF2	growth differentiation factor 2	Protein Coding	28	42263200	42267306	abnormal lymphatic vessel morphology	immune
DD and milk fever	GDF2	growth differentiation factor 2	Protein Coding	28	42263200	42267306	increased mean corpuscular volume
DD and milk fever	GDF2	growth differentiation factor 2	Protein Coding	28	42263200	42267306	abnormal retinal vasculature morphology
DD and milk fever	GDF2	growth differentiation factor 2	Protein Coding	28	42263200	42267306	decreased circulating alanine transaminase level
DD and milk fever	GDF2	growth differentiation factor 2	Protein Coding	28	42263200	42267306	lymphangiectasis
DD and milk fever	GDF2	growth differentiation factor 2	Protein Coding	28	42263200	42267306	abnormal skeleton morphology
DD and milk fever	GDF2	growth differentiation factor 2	Protein Coding	28	42263200	42267306	arteriovenous malformation
DD and milk fever	GDF2	growth differentiation factor 2	Protein Coding	28	42263200	42267306	hydrometra
DD and milk fever	GDF2	growth differentiation factor 2	Protein Coding	28	42263200	42267306	abnormal retinal blood vessel morphology
DD and milk fever	GDF2	growth differentiation factor 2	Protein Coding	28	42263200	42267306	abnormal retinal blood vessel pattern
SU and metritis	TNRC6A	trinucleotide repeat containing 6A	Protein Coding	25	22384158	22481466	decreased cell proliferation
SU and metritis	TNRC6A	trinucleotide repeat containing 6A	Protein Coding	25	22384158	22481466	impaired hematopoiesis
SU and metritis	TNRC6A	trinucleotide repeat containing 6A	Protein Coding	25	22384158	22481466	abnormal extraembryonic endoderm formation
SU and metritis	TNRC6A	trinucleotide repeat containing 6A	Protein Coding	25	22384158	22481466	decreased erythrocyte cell number
SU and metritis	TNRC6A	trinucleotide repeat containing 6A	Protein Coding	25	22384158	22481466	pallor
SU and metritis	TNRC6A	trinucleotide repeat containing 6A	Protein Coding	25	22384158	22481466	embryonic lethality during organogenesis, complete penetrance
SU and metritis	TNRC6A	trinucleotide repeat containing 6A	Protein Coding	25	22384158	22481466	embryonic lethality during organogenesis, incomplete penetrance
SU and metritis	TNRC6A	trinucleotide repeat containing 6A	Protein Coding	25	22384158	22481466	decreased hematopoietic cell number
SU and metritis	TNRC6A	trinucleotide repeat containing 6A	Protein Coding	25	22384158	22481466	abnormal visceral yolk sac blood island morphology
DD and milk fever	SH2D4B	SH2 domain containing 4B	Protein Coding	28	35923603	36007609
DD and milk fever	ADIRF	adipogenesis regulatory factor	Protein Coding	28	41580848	41583092
DD and milk fever	ZCCHC24	zinc finger CCHC-type containing 24	Protein Coding	28	34985408	35050560
DD and milk fever	ZMIZ1	zinc finger MIZ-type containing 1	Protein Coding	28	34793969	34945125	abnormal vascular development
DD and milk fever	ZMIZ1	zinc finger MIZ-type containing 1	Protein Coding	28	34793969	34945125	abnormal heart valve morphology
DD and milk fever	ZMIZ1	zinc finger MIZ-type containing 1	Protein Coding	28	34793969	34945125	decreased cell proliferation
DD and milk fever	ZMIZ1	zinc finger MIZ-type containing 1	Protein Coding	28	34793969	34945125	decreased embryo size
DD and milk fever	ZMIZ1	zinc finger MIZ-type containing 1	Protein Coding	28	34793969	34945125	pale yolk sac
DD and milk fever	ZMIZ1	zinc finger MIZ-type containing 1	Protein Coding	28	34793969	34945125	thymus hypoplasia	immune
DD and milk fever	ZMIZ1	zinc finger MIZ-type containing 1	Protein Coding	28	34793969	34945125	decreased incidence of induced tumors
DD and milk fever	ZMIZ1	zinc finger MIZ-type containing 1	Protein Coding	28	34793969	34945125	abnormal pharyngeal arch artery morphology
DD and milk fever	ZMIZ1	zinc finger MIZ-type containing 1	Protein Coding	28	34793969	34945125	abnormal heart atrium morphology
DD and milk fever	ZMIZ1	zinc finger MIZ-type containing 1	Protein Coding	28	34793969	34945125	abnormal vascular branching morphogenesis
DD and milk fever	ZMIZ1	zinc finger MIZ-type containing 1	Protein Coding	28	34793969	34945125	abnormal vitelline vasculature morphology
DD and milk fever	ZMIZ1	zinc finger MIZ-type containing 1	Protein Coding	28	34793969	34945125	abnormal capillary morphology
DD and milk fever	ZMIZ1	zinc finger MIZ-type containing 1	Protein Coding	28	34793969	34945125	pallor
DD and milk fever	ZMIZ1	zinc finger MIZ-type containing 1	Protein Coding	28	34793969	34945125	dilated dorsal aorta
DD and milk fever	ZMIZ1	zinc finger MIZ-type containing 1	Protein Coding	28	34793969	34945125	abnormal vitelline vascular remodeling
DD and milk fever	ZMIZ1	zinc finger MIZ-type containing 1	Protein Coding	28	34793969	34945125	abnormal dorsal aorta morphology
DD and milk fever	ZMIZ1	zinc finger MIZ-type containing 1	Protein Coding	28	34793969	34945125	decreased B cell number	immune
DD and milk fever	ZMIZ1	zinc finger MIZ-type containing 1	Protein Coding	28	34793969	34945125	decreased T cell number	immune
DD and milk fever	ZMIZ1	zinc finger MIZ-type containing 1	Protein Coding	28	34793969	34945125	decreased NK cell number	immune
DD and milk fever	ZMIZ1	zinc finger MIZ-type containing 1	Protein Coding	28	34793969	34945125	embryonic lethality during organogenesis, complete penetrance
DD and milk fever	ZMIZ1	zinc finger MIZ-type containing 1	Protein Coding	28	34793969	34945125	preweaning lethality, incomplete penetrance
DD and milk fever	ZMIZ1	zinc finger MIZ-type containing 1	Protein Coding	28	34793969	34945125	abnormal perineural vascular plexus morphology
DD and milk fever	ZMIZ1	zinc finger MIZ-type containing 1	Protein Coding	28	34793969	34945125	increased ileal goblet cell number
SU and metritis	LCMT1	leucine carboxyl methyltransferase 1	Protein Coding	25	22697006	22766549	absent kidney
SU and metritis	LCMT1	leucine carboxyl methyltransferase 1	Protein Coding	25	22697006	22766549	hyperactivity
SU and metritis	LCMT1	leucine carboxyl methyltransferase 1	Protein Coding	25	22697006	22766549	increased circulating insulin level	glucose metabolism
SU and metritis	LCMT1	leucine carboxyl methyltransferase 1	Protein Coding	25	22697006	22766549	decreased circulating alanine transaminase level
SU and metritis	LCMT1	leucine carboxyl methyltransferase 1	Protein Coding	25	22697006	22766549	impaired glucose tolerance	glucose metabolism
SU and metritis	LCMT1	leucine carboxyl methyltransferase 1	Protein Coding	25	22697006	22766549	insulin resistance	glucose metabolism
SU and metritis	LCMT1	leucine carboxyl methyltransferase 1	Protein Coding	25	22697006	22766549	preweaning lethality, complete penetrance
SU and metritis	LCMT1	leucine carboxyl methyltransferase 1	Protein Coding	25	22697006	22766549	embryonic lethality during organogenesis, incomplete penetrance
SU and DD	COL14A1	collagen type XIV alpha 1 chain	Protein Coding	14	81469694	81730369	abnormal muscle physiology
SU and DD	COL14A1	collagen type XIV alpha 1 chain	Protein Coding	14	81469694	81730369	decreased skin tensile strength	skin
SU and DD	COL14A1	collagen type XIV alpha 1 chain	Protein Coding	14	81469694	81730369	decreased tendon stiffness
SU and DD	COL14A1	collagen type XIV alpha 1 chain	Protein Coding	14	81469694	81730369	impaired glucose tolerance	glucose metabolism
SU and DD	COL14A1	collagen type XIV alpha 1 chain	Protein Coding	14	81469694	81730369	abnormal tendon morphology
DD and milk fever	FAM25A	family with sequence similarity 25 member A	Protein Coding	28	41585285	41593326
DD and milk fever	ANTXRL	anthrax toxin receptor like	Protein Coding	28	41982434	42026735	increased body length
SU and WLD, SU and DD, SU and metritis	DMRT2	doublesex and mab-3 related transcription factor 2	Protein Coding	8	43506901	43514111	abnormal vertebrae morphology
SU and WLD, SU and DD, SU and metritis	DMRT2	doublesex and mab-3 related transcription factor 2	Protein Coding	8	43506901	43514111	rib bifurcation
SU and WLD, SU and DD, SU and metritis	DMRT2	doublesex and mab-3 related transcription factor 2	Protein Coding	8	43506901	43514111	rib fusion
SU and WLD, SU and DD, SU and metritis	DMRT2	doublesex and mab-3 related transcription factor 2	Protein Coding	8	43506901	43514111	abnormal sternum morphology
SU and WLD, SU and DD, SU and metritis	DMRT2	doublesex and mab-3 related transcription factor 2	Protein Coding	8	43506901	43514111	kinked tail
SU and WLD, SU and DD, SU and metritis	DMRT2	doublesex and mab-3 related transcription factor 2	Protein Coding	8	43506901	43514111	abnormal myotome development
SU and WLD, SU and DD, SU and metritis	DMRT2	doublesex and mab-3 related transcription factor 2	Protein Coding	8	43506901	43514111	atelectasis
SU and WLD, SU and DD, SU and metritis	DMRT2	doublesex and mab-3 related transcription factor 2	Protein Coding	8	43506901	43514111	abnormal somite development
SU and WLD, SU and DD, SU and metritis	DMRT2	doublesex and mab-3 related transcription factor 2	Protein Coding	8	43506901	43514111	respiratory distress
SU and WLD, SU and DD, SU and metritis	DMRT2	doublesex and mab-3 related transcription factor 2	Protein Coding	8	43506901	43514111	abnormal pulmonary alveolus morphology
SU and WLD, SU and DD, SU and metritis	DMRT2	doublesex and mab-3 related transcription factor 2	Protein Coding	8	43506901	43514111	abnormal caudal vertebrae morphology
SU and WLD, SU and DD, SU and metritis	DMRT2	doublesex and mab-3 related transcription factor 2	Protein Coding	8	43506901	43514111	abnormal thoracic vertebrae morphology
SU and WLD, SU and DD, SU and metritis	DMRT2	doublesex and mab-3 related transcription factor 2	Protein Coding	8	43506901	43514111	abnormal cervical vertebrae morphology
SU and WLD, SU and DD, SU and metritis	DMRT2	doublesex and mab-3 related transcription factor 2	Protein Coding	8	43506901	43514111	abnormal lumbar vertebrae morphology
SU and WLD, SU and DD, SU and metritis	DMRT2	doublesex and mab-3 related transcription factor 2	Protein Coding	8	43506901	43514111	abnormal sacral vertebrae morphology
SU and WLD, SU and DD, SU and metritis	DMRT2	doublesex and mab-3 related transcription factor 2	Protein Coding	8	43506901	43514111	abnormal myotome morphology
SU and WLD, SU and DD, SU and metritis	DMRT2	doublesex and mab-3 related transcription factor 2	Protein Coding	8	43506901	43514111	abnormal dermomyotome development
SU and WLD, SU and DD, SU and metritis	DMRT2	doublesex and mab-3 related transcription factor 2	Protein Coding	8	43506901	43514111	split sternum
SU and WLD, SU and DD, SU and metritis	DMRT2	doublesex and mab-3 related transcription factor 2	Protein Coding	8	43506901	43514111	small supraoccipital bone	bone
SU and WLD, SU and DD, SU and metritis	DMRT2	doublesex and mab-3 related transcription factor 2	Protein Coding	8	43506901	43514111	caudal vertebral fusion
SU and WLD, SU and DD, SU and metritis	DMRT2	doublesex and mab-3 related transcription factor 2	Protein Coding	8	43506901	43514111	lumbar vertebral fusion
SU and WLD, SU and DD, SU and metritis	DMRT2	doublesex and mab-3 related transcription factor 2	Protein Coding	8	43506901	43514111	thoracic vertebral fusion
SU and WLD, SU and DD, SU and metritis	DMRT2	doublesex and mab-3 related transcription factor 2	Protein Coding	8	43506901	43514111	truncated ribs
SU and WLD, SU and DD, SU and metritis	DMRT2	doublesex and mab-3 related transcription factor 2	Protein Coding	8	43506901	43514111	abnormal sclerotome morphology
SU and WLD, SU and DD, SU and metritis	DMRT2	doublesex and mab-3 related transcription factor 2	Protein Coding	8	43506901	43514111	perinatal lethality, complete penetrance
SU and WLD, SU and DD, SU and metritis	DMRT3	doublesex and mab-3 related transcription factor 3	Protein Coding	8	43580283	43593697	malocclusion
SU and WLD, SU and DD, SU and metritis	DMRT3	doublesex and mab-3 related transcription factor 3	Protein Coding	8	43580283	43593697	abnormal gait	abnormal gait (probably neurologic)
SU and WLD, SU and DD, SU and metritis	DMRT3	doublesex and mab-3 related transcription factor 3	Protein Coding	8	43580283	43593697	impaired swimming
SU and WLD, SU and DD, SU and metritis	DMRT3	doublesex and mab-3 related transcription factor 3	Protein Coding	8	43580283	43593697	impaired limb coordination
SU and WLD, SU and DD, SU and metritis	DMRT3	doublesex and mab-3 related transcription factor 3	Protein Coding	8	43580283	43593697	premature death
SU and WLD, SU and DD, SU and metritis	DMRT3	doublesex and mab-3 related transcription factor 3	Protein Coding	8	43580283	43593697	abnormal central pattern generator function
SU and WLD, SU and DD, SU and metritis	DMRT3	doublesex and mab-3 related transcription factor 3	Protein Coding	8	43580283	43593697	abnormal reproductive system development
SU and WLD, SU and DD, SU and metritis	DMRT3	doublesex and mab-3 related transcription factor 3	Protein Coding	8	43580283	43593697	abnormal spinal cord interneuron morphology
SU and WLD, SU and DD, SU and metritis	DMRT3	doublesex and mab-3 related transcription factor 3	Protein Coding	8	43580283	43593697	jerky movement
SU and WLD, SU and DD, SU and metritis	DMRT3	doublesex and mab-3 related transcription factor 3	Protein Coding	8	43580283	43593697	abnormal neocortex morphology
SU and WLD, SU and DD, SU and metritis	DMRT3	doublesex and mab-3 related transcription factor 3	Protein Coding	8	43580283	43593697	long stride length
SU and WLD, SU and DD, SU and metritis	DMRT1	doublesex and mab-3 related transcription factor 1	Protein Coding	8	43600802	43697202	small testis
SU and WLD, SU and DD, SU and metritis	DMRT1	doublesex and mab-3 related transcription factor 1	Protein Coding	8	43600802	43697202	male infertility
SU and WLD, SU and DD, SU and metritis	DMRT1	doublesex and mab-3 related transcription factor 1	Protein Coding	8	43600802	43697202	abnormal seminiferous tubule morphology
SU and WLD, SU and DD, SU and metritis	DMRT1	doublesex and mab-3 related transcription factor 1	Protein Coding	8	43600802	43697202	increased Sertoli cell number
SU and WLD, SU and DD, SU and metritis	DMRT1	doublesex and mab-3 related transcription factor 1	Protein Coding	8	43600802	43697202	abnormal Sertoli cell morphology
SU and WLD, SU and DD, SU and metritis	DMRT1	doublesex and mab-3 related transcription factor 1	Protein Coding	8	43600802	43697202	abnormal testis development
SU and WLD, SU and DD, SU and metritis	DMRT1	doublesex and mab-3 related transcription factor 1	Protein Coding	8	43600802	43697202	abnormal Sertoli cell development
SU and WLD, SU and DD, SU and metritis	DMRT1	doublesex and mab-3 related transcription factor 1	Protein Coding	8	43600802	43697202	decreased male germ cell number
SU and WLD, SU and DD, SU and metritis	DMRT1	doublesex and mab-3 related transcription factor 1	Protein Coding	8	43600802	43697202	abnormal male meiosis
SU and WLD, SU and DD, SU and metritis	DMRT1	doublesex and mab-3 related transcription factor 1	Protein Coding	8	43600802	43697202	abnormal spermatogonia morphology
SU and WLD, SU and DD, SU and metritis	KANK1	KN motif and ankyrin repeat domains 1	Protein Coding	8	43770263	43988281	decreased startle reflex
SU and WLD, SU and DD, SU and metritis	KANK1	KN motif and ankyrin repeat domains 1	Protein Coding	8	43770263	43988281	decreased total retina thickness
SU and WLD, SU and DD, SU and metritis	DOCK8	dedicator of cytokinesis 8	Protein Coding	8	44031671	44271335	abnormal myelination
SU and WLD, SU and DD, SU and metritis	DOCK8	dedicator of cytokinesis 8	Protein Coding	8	44031671	44271335	abnormal humoral immune response	immune
SU and WLD, SU and DD, SU and metritis	DOCK8	dedicator of cytokinesis 8	Protein Coding	8	44031671	44271335	decreased IgG level	immune
SU and WLD, SU and DD, SU and metritis	DOCK8	dedicator of cytokinesis 8	Protein Coding	8	44031671	44271335	decreased IgM level	immune
SU and WLD, SU and DD, SU and metritis	DOCK8	dedicator of cytokinesis 8	Protein Coding	8	44031671	44271335	decreased activated T cell number	immune
SU and WLD, SU and DD, SU and metritis	DOCK8	dedicator of cytokinesis 8	Protein Coding	8	44031671	44271335	abnormal B cell differentiation	immune
SU and WLD, SU and DD, SU and metritis	DOCK8	dedicator of cytokinesis 8	Protein Coding	8	44031671	44271335	abnormal T cell differentiation	immune
SU and WLD, SU and DD, SU and metritis	DOCK8	dedicator of cytokinesis 8	Protein Coding	8	44031671	44271335	abnormal dendritic cell physiology
SU and WLD, SU and DD, SU and metritis	DOCK8	dedicator of cytokinesis 8	Protein Coding	8	44031671	44271335	decreased susceptibility to experimental autoimmune encephalomyelitis	immune
SU and WLD, SU and DD, SU and metritis	DOCK8	dedicator of cytokinesis 8	Protein Coding	8	44031671	44271335	decreased B-1 B cell number	immune
SU and WLD, SU and DD, SU and metritis	DOCK8	dedicator of cytokinesis 8	Protein Coding	8	44031671	44271335	decreased T cell number	immune
SU and WLD, SU and DD, SU and metritis	DOCK8	dedicator of cytokinesis 8	Protein Coding	8	44031671	44271335	decreased T cell proliferation	immune
SU and WLD, SU and DD, SU and metritis	DOCK8	dedicator of cytokinesis 8	Protein Coding	8	44031671	44271335	increased CD4-positive, alpha beta T cell number	immune
SU and WLD, SU and DD, SU and metritis	DOCK8	dedicator of cytokinesis 8	Protein Coding	8	44031671	44271335	decreased CD4-positive, alpha beta T cell number	immune
SU and WLD, SU and DD, SU and metritis	DOCK8	dedicator of cytokinesis 8	Protein Coding	8	44031671	44271335	abnormal CD4-positive T cell differentiation	immune
SU and WLD, SU and DD, SU and metritis	DOCK8	dedicator of cytokinesis 8	Protein Coding	8	44031671	44271335	decreased CD8-positive, alpha-beta T cell number	immune
SU and WLD, SU and DD, SU and metritis	DOCK8	dedicator of cytokinesis 8	Protein Coding	8	44031671	44271335	abnormal CD8-positive, alpha-beta T cell differentiation	immune
SU and WLD, SU and DD, SU and metritis	DOCK8	dedicator of cytokinesis 8	Protein Coding	8	44031671	44271335	decreased germinal center B cell number	immune
SU and WLD, SU and DD, SU and metritis	DOCK8	dedicator of cytokinesis 8	Protein Coding	8	44031671	44271335	decreased marginal zone B cell number	immune
SU and WLD, SU and DD, SU and metritis	DOCK8	dedicator of cytokinesis 8	Protein Coding	8	44031671	44271335	absent marginal zone B cells	immune
SU and WLD, SU and DD, SU and metritis	DOCK8	dedicator of cytokinesis 8	Protein Coding	8	44031671	44271335	decreased follicular dendritic cell number
SU and WLD, SU and DD, SU and metritis	DOCK8	dedicator of cytokinesis 8	Protein Coding	8	44031671	44271335	decreased spleen germinal center size
SU and WLD, SU and DD, SU and metritis	DOCK8	dedicator of cytokinesis 8	Protein Coding	8	44031671	44271335	abnormal cellular extravasation
SU and WLD, SU and DD, SU and metritis	DOCK8	dedicator of cytokinesis 8	Protein Coding	8	44031671	44271335	increased central memory CD4-positive, alpha-beta T cell number	immune
SU and WLD, SU and DD, SU and metritis	DOCK8	dedicator of cytokinesis 8	Protein Coding	8	44031671	44271335	increased effector memory CD4-positive, alpha-beta T cell number	immune
SU and WLD, SU and DD, SU and metritis	DOCK8	dedicator of cytokinesis 8	Protein Coding	8	44031671	44271335	increased central memory CD8 positive, alpha-beta T cell number	immune
SU and WLD, SU and DD, SU and metritis	DOCK8	dedicator of cytokinesis 8	Protein Coding	8	44031671	44271335	increased effector memory CD8-positive, alpha-beta T cell number	immune
SU and WLD, SU and DD, SU and metritis	DOCK8	dedicator of cytokinesis 8	Protein Coding	8	44031671	44271335	decreased CD8-positive, naive alpha-beta T cell number	immune
SU and WLD, SU and DD, SU and metritis	DOCK8	dedicator of cytokinesis 8	Protein Coding	8	44031671	44271335	impaired humoral immune response	immune
SU and WLD, SU and DD, SU and metritis	LOC112447884	uncharacterized LOC112447884	lncRNA	8	44276791	44285314
SU and WLD, SU and DD, SU and metritis	CBWD2	COBW domain containing 5	Protein Coding	8	44298736	44350580
SU and WLD, SU and DD, SU and metritis	FOXD4L1	forkhead box protein D4-like 1	Protein Coding	8	44356410	44359452
SU and WLD, SU and DD, SU and metritis	PGM5	phosphoglucomutase 5	Protein Coding	8	44403368	44612837
SU and WLD, SU and DD, SU and metritis	TMEM252	transmembrane protein 252	Protein Coding	8	44616249	44622405
SU and metritis	RBBP6	RB binding protein 6, ubiquitin ligase	Protein Coding	25	22200338	22235875	decreased embryo size
SU and metritis	RBBP6	RB binding protein 6, ubiquitin ligase	Protein Coding	25	22200338	22235875	embryonic growth retardation
SU and metritis	RBBP6	RB binding protein 6, ubiquitin ligase	Protein Coding	25	22200338	22235875	increased apoptosis
SU and metritis	RBBP6	RB binding protein 6, ubiquitin ligase	Protein Coding	25	22200338	22235875	embryonic lethality between implantation and somite formation, complete penetrance
SU and metritis	TRNAC-GCA	tRNA-Cys	tRNA	25	22248523	22248594
SU and metritis	TNRC6A	trinucleotide repeat containing 6A	Protein Coding	25	22384158	22481466	decreased cell proliferation
SU and metritis	TNRC6A	trinucleotide repeat containing 6A	Protein Coding	25	22384158	22481466	impaired hematopoiesis	immune
SU and metritis	TNRC6A	trinucleotide repeat containing 6A	Protein Coding	25	22384158	22481466	abnormal extraembryonic endoderm formation
SU and metritis	TNRC6A	trinucleotide repeat containing 6A	Protein Coding	25	22384158	22481466	decreased erythrocyte cell number
SU and metritis	TNRC6A	trinucleotide repeat containing 6A	Protein Coding	25	22384158	22481466	pallor
SU and metritis	TNRC6A	trinucleotide repeat containing 6A	Protein Coding	25	22384158	22481466	embryonic lethality during organogenesis, complete penetrance
SU and metritis	TNRC6A	trinucleotide repeat containing 6A	Protein Coding	25	22384158	22481466	embryonic lethality during organogenesis, incomplete penetrance
SU and metritis	TNRC6A	trinucleotide repeat containing 6A	Protein Coding	25	22384158	22481466	decreased hematopoietic cell number
SU and metritis	TNRC6A	trinucleotide repeat containing 6A	Protein Coding	25	22384158	22481466	abnormal visceral yolk sac blood island morphology
SU and metritis	SLC5A11	solute carrier family 5 member 11	Protein Coding	25	22514215	22571278
SU and metritis	ARHGAP17	Rho GTPase activating protein 17	Protein Coding	25	22575115	22676600	abnormal intestinal epithelium morphology
SU and metritis	ARHGAP17	Rho GTPase activating protein 17	Protein Coding	25	22575115	22676600	abnormal intestinal mucosa morphology
SU and metritis	ARHGAP17	Rho GTPase activating protein 17	Protein Coding	25	22575115	22676600	improved glucose tolerance	glucose metabolism
SU and metritis	ARHGAP17	Rho GTPase activating protein 17	Protein Coding	25	22575115	22676600	decreased circulating glucose level	glucose metabolism
SU and metritis	ARHGAP17	Rho GTPase activating protein 17	Protein Coding	25	22575115	22676600	decreased B-1a cell number
SU and metritis	ARHGAP17	Rho GTPase activating protein 17	Protein Coding	25	22575115	22676600	decreased follicular B cell number	immune
SU and metritis	ARHGAP17	Rho GTPase activating protein 17	Protein Coding	25	22575115	22676600	decreased mature B cell number	immune
SU and metritis	ARHGAP17	Rho GTPase activating protein 17	Protein Coding	25	22575115	22676600	slow postnatal weight gain
SU and metritis	ARHGAP17	Rho GTPase activating protein 17	Protein Coding	25	22575115	22676600	increased susceptibility to induced colitis
SU and metritis	ARHGAP17	Rho GTPase activating protein 17	Protein Coding	25	22575115	22676600	increased tumor necrosis factor secretion
SU and metritis	ARHGAP17	Rho GTPase activating protein 17	Protein Coding	25	22575115	22676600	abnormal enterocyte physiology
SU and metritis	ARHGAP17	Rho GTPase activating protein 17	Protein Coding	25	22575115	22676600	increased transitional stage T1 B cell number	immune
SU and metritis	ARHGAP17	Rho GTPase activating protein 17	Protein Coding	25	22575115	22676600	decreased circulating fructosamine level
SU and metritis	ARHGAP17	Rho GTPase activating protein 17	Protein Coding	25	22575115	22676600	decreased bone mineral content	bone
SU and metritis	ARHGAP17	Rho GTPase activating protein 17	Protein Coding	25	22575115	22676600	increased susceptibility to weight loss
SU and metritis	ARHGAP17	Rho GTPase activating protein 17	Protein Coding	25	22575115	22676600	decreased fluid intake
SU and metritis	ARHGAP17	Rho GTPase activating protein 17	Protein Coding	25	22575115	22676600	abnormal ileal goblet cell morphology
SU and metritis	ARHGAP17	Rho GTPase activating protein 17	Protein Coding	25	22575115	22676600	decreased colon length
SU and metritis	ARHGAP17	Rho GTPase activating protein 17	Protein Coding	25	22575115	22676600	abnormal intestinal epithelium physiology
SU and metritis	LOC112444290	uncharacterized LOC112444290	lncRNA	25	22586381	22594439
SU and metritis	LCMT1	leucine carboxyl methyltransferase 1	Protein Coding	25	22697006	22766549	absent kidney
SU and metritis	LCMT1	leucine carboxyl methyltransferase 1	Protein Coding	25	22697006	22766549	hyperactivity
SU and metritis	LCMT1	leucine carboxyl methyltransferase 1	Protein Coding	25	22697006	22766549	increased circulating insulin level	glucose metabolism
SU and metritis	LCMT1	leucine carboxyl methyltransferase 1	Protein Coding	25	22697006	22766549	decreased circulating alanine transaminase level
SU and metritis	LCMT1	leucine carboxyl methyltransferase 1	Protein Coding	25	22697006	22766549	impaired glucose tolerance	glucose metabolism
SU and metritis	LCMT1	leucine carboxyl methyltransferase 1	Protein Coding	25	22697006	22766549	insulin resistance	glucose metabolism
SU and metritis	LCMT1	leucine carboxyl methyltransferase 1	Protein Coding	25	22697006	22766549	preweaning lethality, complete penetrance
SU and metritis	LCMT1	leucine carboxyl methyltransferase 1	Protein Coding	25	22697006	22766549	embryonic lethality during organogenesis, incomplete penetrance
SU and metritis	TRNAG-CCC	tRNA-Gly	tRNA	25	22713230	22713302
SU and metritis	AQP8	aquaporin 8	Protein Coding	25	22801765	22811949	enlarged testis
SU and metritis	AQP8	aquaporin 8	Protein Coding	25	22801765	22811949	abnormal spermatogenesis
SU and metritis	AQP8	aquaporin 8	Protein Coding	25	22801765	22811949	increased circulating triglyceride level
SU and metritis	AQP8	aquaporin 8	Protein Coding	25	22801765	22811949	abnormal fluid regulation
SU and metritis	AQP8	aquaporin 8	Protein Coding	25	22801765	22811949	increased testis weight
SU and metritis	AQP8	aquaporin 8	Protein Coding	25	22801765	22811949	increased circulating cholesterol level
SU and metritis	ZKSCAN2	zinc finger with KRAB and SCAN domains 2	Protein Coding	25	22823163	22836634
SU and metritis	LOC101907315	uncharacterized LOC101907315	lncRNA	25	22872742	22914653
SU and WLD	NA	NA	snRNA	27	38169291	38169455
DD and milk fever	NA	NA	snRNA	18	24181541	24181647
DD and milk fever	NA	NA	snRNA	28	38818224	38818326
DD and milk fever	NA	NA	snRNA	28	39387140	39387246
DD and milk fever	NA	NA	snRNA	28	41205914	41206020
DD and milk fever	NA	NA	snRNA	28	41218620	41218722
WLD and ketosis	NA	NA	snRNA	5	6593322	6593431

## Sheet: S3. LD blocks x QTL assoc
Table S3. Previously defined quantitative trait loci (QTL) or associations overlapping with or in the linkage disequilibrium (LD) blocks defined from the two-trait genome-wide association analyses for sole ulcers (SU) and digital dermatitis (DD), SU and white line disease (WLD), DD and mastitis, DD and milk fever, and SU and metritis that were functionally relevant to at least one of the two trai…
	LD block location
Dataset	BTA	Start (bp)	End (bp)	Length (kb)	Overlapping QTL or association	Reference
DD and mastitis	1	125550933	125822143	271.2	Digital dermatitis	(Lai et al., 2020)
	1	125839933	125852054	12.1	Feet and legs conformation	(Cole et al., 2011)
					Length of productive life	(Cole et al., 2011)
	28	33357088	33385923	28.8	No overlap with functionally relevant QTL/associations
SU and WLD	8	42926603	44642925	1716.3	Blood cortisol level	(Chen et al., 2020)
					Bovine tuberculosis susceptibility	(Richardson et al., 2016; González-Ruiz et al., 2019)
	17	41328134	41328134	0	No overlapping QTL/associations
	27	37518206	38922466	1404.3	Foot angle	(Cole et al., 2011)
					Length of productive life	(Cole et al., 2011)
					Net merit	(Cole et al., 2011)
					Rear leg placement - rear view	(Cole et al., 2011)
					Rear leg placement - side view	(Cole et al., 2011)
					Somatic cell score	(Cole et al., 2011)
SU and DD	1	125550933	125822143	271.2	Digital dermatitis	(Lai et al., 2020)
	8	42926603	44642925	1716.3	Blood cortisol level	(Chen et al., 2020)
					Bovine tuberculosis susceptibility	(Richardson et al., 2016; González-Ruiz et al., 2019)
	14	81655298	81664096	8.8	No overlapping QTL/associations
DD and milk fever	1	125550933	125822143	271.2	Digital dermatitis	(Lai et al., 2020)
	18	24087895	24329676	241.8	No overlapping QTL/associations
	28	34935232	35093950	158.7	No overlapping QTL/associations
	28	35837718	36740498	902.8	No overlapping QTL/associations
	28	38776483	42482917	3706.4	No overlapping QTL/associations
SU and metritis	8	42926603	44642925	1716.3	Blood cortisol level	(Chen et al., 2020)
					Bovine tuberculosis susceptibility	(Richardson et al., 2016; González-Ruiz et al., 2019)
	25	22127459	22966511	839.1	Bovine respiratory disease susceptibility	(Neupane et al., 2018)
	X	75319558	75610976	291.4	No overlapping QTL/associations

## Sheet: S4. diseases x gene fxns
Table S4. Phenotypes that were considered functionally relevant digital dermatitis (DD), sole ulcers (SU), white line disease (WLD) and other health disorders.
	Infectious				Noninfectious
Gene function	DD	Mastitis	Metritis		SU	WLD	Milk fever
Adipose/fat					x	x
Bone					x	x	x
Cartilage					x	x
Chondrocyte					x	x
Immune	x	x	x
Hair	x
Skin	x
Collagen					x	x
Glucose metabolism					x	x
Fibroblast proliferation					x	x
